# Supplementary material for: Characterization of the Vaginal Microbiota among Sexual Risk Behavior Groups of Women with Bacterial Vaginosis
Source: PLoS One. 2013 Nov 13;8(11):e80254. doi: 10.1371/journal.pone.0080254 (PMC3827412; doi:10.1371/journal.pone.0080254)
Supplement: Table S2 — Table of the most highly abundant OTUs (in which each OTU comprises ≥0.1% of a sample; n=342) across all 112 vaginal specimens. This table includes the OTU identification, taxonomy identification, and the abundance (%) in each sample. (XLS) [file pone.0080254.s002.xls]

## Sheet: OTU1-342
#OTU ID	Consensus Lineage	WSM309	WSM332	WSM334	WSM337	WSM341	WSM343	WSM344	WSM346	WSM348	WSM349	WSM350	WSM353	WSM355	WSM358	WSM359	WSM361	WSM362	WSM365	WSM367	WSM368	WSM371	WSM373	WSM376	WSM377	WSM380	WSM381	WSM382	WSM383	WSM386	WSM388	WSM389	WSM394	WSM395	WSM396	WSM401	WSM405	WSM408	WSM411	WSM412	WSM416	WSM418	WSM422	WSM425	WSM427	WSW106	WSW115	WSW117	WSW118
13	Bacteria;Firmicutes;Clostridia;Clostridiales;Veillonellaceae;Allisonella	0	0	0	0	2	0	0	0	0	0	0	0	0	2	0	0	0	0	0	0	0	0	0	0	0	0	0	0	0	1	0	0	0	1	1	0	0	0	0	0	0	0	0	0	0	1	0	1
14	Bacteria;Firmicutes;Clostridia;Clostridiales;Incertae Sedis XI	0	65	0	4	0	0	0	0	2	0	0	0	0	1	0	0	0	0	0	0	0	0	0	0	0	0	0	0	0	0	0	0	0	0	1	0	6	0	0	488	0	0	0	0	8	17	0	0
15	Bacteria;Actinobacteria;Actinobacteria;Coriobacteriales;Coriobacteriaceae	0	0	0	0	0	0	0	0	0	1	0	0	0	0	0	0	1	0	0	1	0	0	0	0	0	3	0	0	5	0	0	0	0	0	0	0	0	0	0	2	0	0	3	0	0	0	0	0
16	Bacteria;Firmicutes;Clostridia;Clostridiales	0	2	0	0	0	0	0	0	0	0	0	0	0	0	0	0	0	0	0	0	0	0	1	0	0	0	0	0	0	0	0	0	1	0	0	0	0	0	0	39	0	0	0	0	4	0	0	0
19	Bacteria;Actinobacteria;Actinobacteria;Coriobacteriales;Coriobacteriaceae;Atopobium	0	1	0	0	3	2	2	0	2	1	1	1	0	0	0	0	2	0	0	0	1	0	0	0	0	0	0	0	1	1	0	2	1	3	1	0	0	0	3	3	0	0	0	3	0	0	1	0
23	Bacteria;Actinobacteria;Actinobacteria;Coriobacteriales;Coriobacteriaceae;Atopobium	0	1	0	3	2	9	0	0	11	0	3	0	0	1	0	0	1	0	0	0	0	1	0	1	0	0	0	0	0	0	0	0	1	0	0	0	0	0	0	0	0	0	0	0	0	1	0	0
28	Bacteria	0	0	0	0	2	0	0	0	0	0	0	0	0	0	0	1	0	0	4	1	0	0	0	0	0	0	1	0	0	0	0	0	0	0	1	0	0	0	0	0	0	0	0	0	0	0	0	0
32	Bacteria;Proteobacteria;Gammaproteobacteria;Enterobacteriales;Enterobacteriaceae;Salmonella	0	0	0	0	0	0	0	0	0	0	0	0	0	0	0	0	0	0	0	0	0	0	0	0	0	0	0	0	0	0	0	0	0	0	0	0	0	0	0	0	0	0	0	0	0	0	0	0
35	Bacteria;Firmicutes;Bacilli;Lactobacillales;Lactobacillaceae	3	0	4	0	4	2	1	1	1	11	0	4	9	0	2	0	2	0	0	2	4	3	19	0	0	6	15	0	0	3	9	1	0	7	0	0	0	0	0	0	0	0	2	0	1	0	0	0
36	Bacteria;Bacteroidetes;Bacteroidia;Bacteroidales;Porphyromonadaceae;Porphyromonas	0	1	0	36	0	0	0	0	0	0	0	0	0	0	0	0	0	0	0	0	1	0	0	0	0	0	0	0	0	0	0	4	1	0	0	0	0	0	2	2	0	0	0	0	4	2	0	1
40	Bacteria;Firmicutes;Clostridia;Clostridiales;Veillonellaceae	1	3	0	0	0	0	0	0	0	0	0	0	0	0	0	0	0	0	0	0	0	0	0	0	0	0	0	0	0	0	0	4	6	0	0	0	0	0	0	0	0	0	0	0	0	0	0	0
41	Bacteria;Bacteroidetes;Sphingobacteria;Sphingobacteriales;Chitinophagaceae	0	0	0	0	0	0	0	0	0	0	0	0	0	0	0	0	0	0	0	0	0	0	0	0	0	0	0	0	0	0	0	0	0	0	0	0	0	0	0	0	0	0	0	0	0	0	0	0
42	Bacteria	0	0	0	0	0	0	0	0	0	0	0	0	0	0	0	0	0	0	0	0	0	0	0	0	0	0	0	0	0	0	0	0	0	0	0	0	0	0	0	0	0	0	0	0	0	0	0	0
43	Bacteria;Actinobacteria;Actinobacteria;Actinomycetales;Actinomycetaceae;Actinomyces	0	0	0	0	0	0	0	0	0	0	0	0	0	0	0	0	0	0	0	0	0	0	0	0	0	0	0	0	0	0	0	0	3	0	0	0	0	0	0	0	0	0	0	0	0	0	0	0
57	Bacteria;Proteobacteria;Epsilonproteobacteria;Campylobacterales;Campylobacteraceae;Campylobacter	0	0	0	2	0	0	0	0	0	0	0	0	0	0	0	1	0	0	0	0	0	0	0	0	0	0	0	0	0	0	0	0	0	0	0	0	0	0	0	2	0	0	0	0	7	0	0	1
59	Bacteria	0	0	0	0	0	0	0	0	0	0	0	0	0	0	0	0	0	0	0	0	0	0	0	0	0	0	0	0	0	1	0	0	1	0	0	0	0	0	0	0	0	1	0	0	0	2	1	0
62	Bacteria;Bacteroidetes;Bacteroidia;Bacteroidales;Prevotellaceae;Prevotella	0	1	0	0	0	0	0	0	0	0	0	0	0	0	0	0	0	0	0	0	0	1	0	0	0	0	0	0	0	0	0	0	0	0	0	0	0	0	0	0	0	0	0	0	1	0	0	0
67	Bacteria	0	0	0	0	0	0	0	0	0	0	0	0	0	0	0	0	0	0	2	0	0	0	0	2	0	0	0	0	0	0	0	0	0	0	1	0	0	0	0	0	0	0	0	0	0	0	0	0
68	Bacteria;Firmicutes;Clostridia;Clostridiales;Veillonellaceae;Dialister	1	14	0	0	0	0	0	0	0	0	0	0	0	17	0	0	0	0	0	0	0	0	0	0	0	0	0	0	0	0	0	0	8	0	0	0	1	0	0	0	0	0	0	0	0	0	0	14
69	Bacteria;Tenericutes;Mollicutes;Mycoplasmatales;Mycoplasmataceae;Ureaplasma	0	0	10	0	0	0	0	0	0	0	0	1	0	0	0	1	0	2	0	0	0	0	1	0	0	0	0	0	0	0	0	0	0	0	0	0	0	0	0	0	0	2	0	0	0	0	0	0
87	Bacteria;Actinobacteria;Actinobacteria;Actinomycetales;Actinomycetaceae;Arcanobacterium	0	0	0	0	0	0	1	0	1	0	1	1	0	0	0	1	0	1	0	0	0	0	0	16	0	0	0	0	1	0	0	6	0	0	0	0	0	0	0	1	0	0	0	2	0	0	0	1
97	Bacteria;Actinobacteria;Actinobacteria;Actinomycetales;Actinomycetaceae;Mobiluncus	0	0	0	0	0	0	0	0	0	0	0	0	0	0	0	0	0	0	0	0	0	0	0	0	0	0	0	0	0	0	0	4	0	2	0	0	0	0	0	0	0	0	0	0	0	0	0	0
100	Bacteria;Firmicutes;Bacilli;Lactobacillales;Lactobacillaceae;Lactobacillus	1	0	0	0	2	0	0	0	0	3	0	1	1	0	0	0	0	0	0	0	0	0	2	0	0	2	4	0	0	1	0	1	0	1	0	0	0	0	0	0	0	0	0	0	0	0	0	1
103	Bacteria;Bacteroidetes;Bacteroidia;Bacteroidales;Prevotellaceae;Prevotella	0	0	0	0	0	0	0	0	0	0	0	0	0	0	0	0	0	0	0	0	0	1	0	0	0	0	0	0	0	0	0	0	0	0	1	0	0	0	0	0	0	0	0	0	0	0	0	0
104	Bacteria;Actinobacteria;Actinobacteria;Coriobacteriales;Coriobacteriaceae;Atopobium	1	0	0	0	2	0	3	0	0	0	0	0	0	0	10	4	0	1	2	1	2	0	0	0	0	1	1	0	0	0	0	0	0	0	0	0	0	0	0	0	0	0	0	0	0	1	0	0
105	Bacteria;Fusobacteria;Fusobacteria;Fusobacteriales;Leptotrichiaceae;Sneathia	0	0	0	0	4	0	1	1	0	0	1	1	0	0	2	0	0	0	0	0	0	0	0	0	0	4	0	0	0	2	2	0	1	0	6	1	1	0	1	2	0	0	0	0	0	0	0	0
107	Bacteria;Firmicutes;Clostridia;Clostridiales;Veillonellaceae	0	0	0	1	0	0	0	0	1	3	1	3	0	0	5	0	3	5	0	3	0	1	4	2	0	3	5	1	3	0	7	2	0	10	2	0	0	0	0	0	0	6	1	0	1	0	0	2
114	Bacteria;Firmicutes;Bacilli	1	0	0	0	0	1	1	0	0	0	0	0	0	0	0	0	0	0	0	0	0	0	0	2	0	0	0	0	0	0	0	0	0	0	0	0	0	0	0	0	0	0	0	0	0	0	0	0
117	Bacteria;Firmicutes;Clostridia;Clostridiales;Lachnospiraceae	0	0	0	0	0	0	0	0	1	0	2	0	0	0	0	0	0	0	0	0	0	0	0	0	0	0	0	0	1	0	0	0	0	0	0	0	0	0	1	0	0	0	1	0	0	0	0	0
119	Bacteria;Firmicutes	0	0	0	0	3	2	0	0	0	0	1	0	2	0	1	0	0	0	0	0	4	0	2	0	0	0	1	0	0	0	0	1	0	0	0	0	0	0	0	0	0	0	0	0	0	0	0	0
120	Bacteria;Firmicutes;Bacilli;Bacillales;Staphylococcaceae;Gemella	3	42	0	0	33	1	66	36	0	1	10	19	0	12	14	58	1	15	90	3	3	0	4	205	0	1	0	0	1	7	5	9	9	2	8	8	6	35	10	5	0	8	0	4	1	0	9	3
121	Bacteria;Firmicutes;Clostridia;Clostridiales;Peptostreptococcaceae;Peptostreptococcus	0	0	0	0	0	0	0	2	0	0	0	0	0	0	1	0	0	1	4	0	0	0	0	0	0	0	0	0	0	0	0	0	0	0	0	0	0	0	0	0	0	0	0	0	0	0	0	0
123	Bacteria;Bacteroidetes;Bacteroidia;Bacteroidales;Prevotellaceae;Prevotella	0	0	0	0	0	0	0	0	0	0	0	0	0	0	0	0	0	0	0	0	0	0	0	0	0	0	0	0	0	0	0	2	1	0	0	0	0	0	0	0	0	0	0	0	0	1	0	0
142	Bacteria;Firmicutes;Clostridia;Clostridiales;Veillonellaceae;Megasphaera	9	7	0	5	0	0	0	0	0	0	1	9	0	0	0	0	3	0	0	0	2	10	0	0	0	0	0	4	2	0	2	12	9	0	0	0	2	5	0	0	0	0	0	2	3	1	2	0
144	Bacteria;Firmicutes;Bacilli;Lactobacillales;Leuconostocaceae;Weissella	0	0	0	0	0	0	0	0	0	0	0	0	0	0	0	0	0	0	0	0	0	0	0	0	0	0	0	0	0	0	0	0	0	0	0	2	0	0	0	0	0	3	0	3	2	0	2	0
146	Bacteria;Fusobacteria;Fusobacteria;Fusobacteriales;Fusobacteriaceae;Fusobacterium	0	0	0	0	2	0	0	0	0	0	0	0	0	0	0	0	0	0	0	0	0	0	0	0	0	0	0	0	0	0	0	0	0	0	0	0	4	0	0	0	0	0	0	0	4	0	0	0
148	Bacteria;Actinobacteria;Actinobacteria;Actinomycetales;Actinomycetaceae;Mobiluncus	0	1	0	0	0	0	0	0	19	0	0	0	0	5	0	0	0	0	0	3	0	0	0	2	11	0	0	0	0	0	1	34	1	0	0	0	0	0	0	1	0	0	0	0	0	0	0	0
153	Bacteria;Fusobacteria;Fusobacteria;Fusobacteriales;Fusobacteriaceae;Fusobacterium	0	0	0	0	0	0	2	2	1	0	0	0	0	0	0	0	0	0	0	0	0	0	0	0	0	0	1	0	0	0	0	0	1	0	0	0	2	0	0	0	0	0	0	0	0	0	0	0
157	Bacteria;Firmicutes;Clostridia;Clostridiales;Peptostreptococcaceae;Peptostreptococcus	0	0	0	0	0	0	0	8	0	0	0	0	0	0	0	0	0	0	1	0	0	0	0	0	0	0	0	0	0	0	0	0	0	0	0	0	0	0	0	0	0	0	0	0	0	0	0	0
162	Bacteria;Bacteroidetes;Bacteroidia;Bacteroidales;Prevotellaceae;Prevotella	0	0	0	0	18	0	0	0	0	0	0	0	0	0	0	0	0	0	0	0	0	0	0	0	0	0	0	0	0	183	0	0	46	0	0	76	11	0	0	0	192	18	0	0	0	0	70	0
163	Bacteria;Bacteroidetes;Bacteroidia;Bacteroidales;Prevotellaceae;Prevotella	0	4	0	0	0	0	0	0	0	0	0	0	0	0	0	0	0	0	0	0	0	0	0	0	0	0	0	0	0	0	0	0	0	0	0	0	0	0	0	0	0	0	0	0	0	2	0	0
168	Bacteria;Proteobacteria;Gammaproteobacteria;Enterobacteriales;Enterobacteriaceae	0	0	0	0	0	0	0	0	0	0	0	0	0	0	0	0	0	0	0	0	0	0	0	0	0	0	0	0	0	0	0	0	0	0	0	0	0	0	0	0	0	0	0	0	1	0	0	0
169	Bacteria;Bacteroidetes;Bacteroidia;Bacteroidales;Prevotellaceae;Prevotella	0	0	0	0	0	0	0	0	4	0	0	0	0	0	0	0	0	5	0	2	0	1	0	1	0	1	1	0	0	2	5	1	0	0	1	1	0	0	0	4	0	0	1	0	1	0	0	0
170	Bacteria;Fusobacteria;Fusobacteria;Fusobacteriales;Leptotrichiaceae	0	0	0	0	0	0	0	0	0	0	0	0	0	4	0	0	0	0	0	0	0	0	0	0	0	0	0	0	0	1	0	0	0	0	0	0	0	0	0	0	0	0	0	0	0	0	0	1
174	Bacteria;Proteobacteria;Gammaproteobacteria;Xanthomonadales;Xanthomonadaceae;Stenotrophomonas	0	0	0	0	0	0	0	0	0	0	0	0	0	0	0	0	0	0	0	0	0	0	0	0	1	0	0	0	0	0	0	0	0	0	0	0	1	0	0	0	1	4	0	0	0	0	0	0
175	Bacteria;Firmicutes;Clostridia;Clostridiales;Ruminococcaceae	0	0	0	0	0	0	0	0	0	0	0	0	0	0	0	0	0	0	0	0	0	0	0	0	0	0	0	0	0	0	0	3	0	0	0	0	0	0	0	0	0	0	0	0	0	0	0	0
177	Bacteria;Firmicutes;Clostridia;Clostridiales;Incertae Sedis XI	0	1	0	1	0	0	0	0	0	0	0	0	0	0	0	0	0	0	0	0	1	0	0	0	0	0	0	0	0	0	0	0	1	0	0	0	1	0	0	1	0	0	0	0	2	0	0	0
178	Bacteria	0	0	0	0	0	1	0	0	1	0	0	0	0	0	0	0	0	0	0	0	0	0	0	0	0	0	0	0	0	0	0	0	0	0	0	0	0	0	2	0	1	0	2	1	0	0	0	0
182	Bacteria;Bacteroidetes;Bacteroidia;Bacteroidales;Prevotellaceae;Prevotella	0	0	0	0	0	0	0	0	0	0	1	0	0	0	0	0	0	0	0	0	0	0	0	0	0	0	0	0	0	0	0	0	0	3	0	0	0	0	0	0	0	0	0	0	0	1	0	0
185	Bacteria;Bacteroidetes;Bacteroidia;Bacteroidales;Prevotellaceae;Prevotella	0	1	0	0	0	0	8	0	0	0	0	0	0	0	0	1	0	0	39	0	0	0	0	0	0	0	0	0	0	0	0	0	0	0	0	0	0	1	0	0	0	0	0	2	0	0	0	2
188	Bacteria;Firmicutes;Bacilli;Lactobacillales;Streptococcaceae;Streptococcus	0	0	0	0	0	0	0	0	0	1	0	0	0	0	0	0	0	3	0	0	0	0	0	0	0	0	0	0	0	0	0	0	0	0	0	0	2	4	0	0	0	0	0	0	0	0	0	0
192	Bacteria;Bacteroidetes;Bacteroidia;Bacteroidales;Prevotellaceae;Prevotella	0	0	0	0	1	0	0	0	0	0	0	0	0	0	0	0	0	0	0	0	0	0	0	0	0	0	0	0	0	0	0	0	1	0	1	0	1	0	1	0	0	0	0	0	0	0	0	0
203	Bacteria;Firmicutes;Clostridia;Clostridiales;Ruminococcaceae	0	19	0	11	8	26	4	0	39	2	36	2	9	16	27	48	4	1	0	5	22	46	0	120	0	89	13	2	70	16	94	332	76	58	87	1	1	7	19	15	3	60	9	0	5	11	10	4
210	Bacteria	0	0	0	0	0	0	2	0	0	0	0	0	0	0	0	0	0	0	0	0	0	0	0	0	0	0	0	0	0	0	0	0	0	0	0	0	0	0	0	0	0	0	0	2	0	0	0	0
211	Bacteria;Firmicutes;Clostridia;Clostridiales;Lachnospiraceae	0	1	0	0	0	2	0	0	3	0	0	1	0	0	0	0	1	0	1	0	1	1	1	0	0	0	0	0	0	1	0	0	0	0	0	1	0	0	1	0	1	0	2	0	0	1	0	0
217	Bacteria;Bacteroidetes;Flavobacteria;Flavobacteriales;Flavobacteriaceae;Flavobacterium	0	0	0	0	0	0	0	0	0	0	0	0	0	0	0	0	0	0	0	0	0	0	0	0	0	0	0	0	0	0	0	0	0	0	0	0	0	0	0	0	0	0	0	0	0	0	0	0
219	Bacteria;Proteobacteria;Gammaproteobacteria;Xanthomonadales;Xanthomonadaceae	0	0	0	0	0	0	0	0	0	0	0	0	0	0	0	0	0	0	0	0	0	0	0	0	0	0	0	0	0	0	0	0	0	0	0	0	0	0	0	0	0	0	0	0	0	0	0	0
222	Bacteria;Firmicutes;Clostridia;Clostridiales	0	0	0	1	0	2	0	0	0	0	0	1	2	0	3	0	1	0	0	0	0	0	0	0	0	0	2	1	0	0	6	0	3	1	0	0	0	0	0	0	0	5	0	0	0	0	0	0
223	Bacteria;Firmicutes	0	0	0	0	0	0	0	0	0	0	0	0	0	0	0	0	0	0	0	0	0	0	0	0	0	0	0	0	0	0	0	0	0	0	0	0	0	0	0	0	0	0	0	0	0	0	0	0
227	Bacteria;Fusobacteria;Fusobacteria;Fusobacteriales;Leptotrichiaceae;Sneathia	0	0	0	2	0	0	0	0	0	0	0	0	0	1	0	0	0	0	0	0	0	0	0	0	0	0	0	0	0	1	0	5	2	0	0	0	0	0	0	0	0	0	0	0	0	0	0	0
228	Bacteria;Firmicutes;Clostridia;Clostridiales	0	22	0	35	5	56	0	0	80	0	52	24	0	7	0	0	69	0	8	0	34	54	25	0	14	0	0	54	45	2	0	4	17	0	0	15	0	1	54	0	103	45	88	6	1	41	9	0
233	Bacteria;Firmicutes;Clostridia;Clostridiales	0	0	0	0	0	0	0	0	0	0	0	0	0	0	0	0	0	0	0	0	0	0	0	0	0	0	0	0	0	0	0	0	0	0	0	0	0	0	0	0	0	0	0	0	1	2	0	0
236	Bacteria;Proteobacteria;Gammaproteobacteria;Enterobacteriales;Enterobacteriaceae	0	0	0	0	0	0	0	0	0	0	0	0	0	0	0	0	0	0	0	0	0	0	0	0	0	0	0	0	0	0	0	0	0	0	0	0	0	0	0	0	0	0	0	0	0	0	0	0
239	Bacteria;Fusobacteria;Fusobacteria;Fusobacteriales;Leptotrichiaceae;Sneathia	0	0	0	1	1	0	0	2	0	0	0	2	0	2	3	0	0	2	2	0	0	0	0	0	0	0	0	0	0	1	2	0	1	1	7	0	0	1	0	0	0	0	1	0	0	0	0	1
245	Bacteria	0	0	0	0	0	1	0	0	0	0	2	0	0	0	0	0	0	0	0	0	0	0	0	5	0	0	0	0	2	1	1	2	3	1	3	0	0	0	0	0	0	1	0	0	0	0	0	0
253	Bacteria;Bacteroidetes;Bacteroidia;Bacteroidales;Prevotellaceae;Prevotella	0	2	0	0	0	0	2	0	2	0	0	2	0	0	0	3	1	2	1	2	1	0	1	0	0	0	2	0	0	4	0	4	6	0	11	0	0	0	4	2	1	0	0	13	1	0	0	0
254	Bacteria;Bacteroidetes;Bacteroidia;Bacteroidales;Prevotellaceae;Prevotella	0	0	0	0	0	0	5	0	0	0	0	0	0	0	0	0	0	0	0	0	0	0	0	0	0	0	0	0	0	0	0	0	0	0	0	0	0	0	0	0	0	0	0	0	0	0	0	0
255	Bacteria;Firmicutes;Bacilli;Bacillales;Planococcaceae;Planococcus	0	0	0	0	0	0	0	0	0	0	0	0	0	0	0	0	0	0	0	0	0	0	0	0	0	0	0	0	0	0	0	0	0	0	0	0	0	0	0	0	0	0	0	0	0	0	0	0
257	Bacteria;Actinobacteria;Actinobacteria;Coriobacteriales;Coriobacteriaceae;Atopobium	0	0	0	4	3	12	0	0	2	0	23	3	0	7	1	0	6	0	2	0	2	5	1	0	0	0	0	0	36	3	0	1	1	0	0	1	0	0	1	0	3	0	14	1	0	1	0	0
266	Bacteria;Bacteroidetes;Bacteroidia;Bacteroidales;Prevotellaceae;Prevotella	0	2	0	0	0	0	0	0	0	0	0	0	0	1	0	0	0	0	0	0	0	0	0	0	3	0	0	0	0	0	3	2	0	0	1	0	0	0	0	1	0	0	0	1	0	0	0	0
274	Bacteria;Actinobacteria;Actinobacteria;Coriobacteriales;Coriobacteriaceae;Atopobium	0	0	0	0	1	0	0	0	0	11	2	0	1	1	9	0	2	2	0	1	0	1	3	0	0	8	2	0	6	2	18	1	0	4	1	0	1	2	0	0	0	1	2	1	0	1	0	0
282	Bacteria;Firmicutes;Clostridia;Clostridiales;Veillonellaceae	0	0	0	0	0	0	0	0	0	0	0	0	0	0	0	0	0	0	0	0	0	0	1	0	0	2	0	0	0	0	0	0	0	0	0	0	0	0	0	0	0	0	0	0	0	0	0	0
288	Bacteria;Firmicutes;Clostridia;Clostridiales;Veillonellaceae;Megasphaera	0	0	0	0	0	0	0	0	0	0	0	0	0	0	2	0	0	0	0	0	0	0	0	0	0	0	0	0	0	0	0	0	0	0	0	0	0	0	0	0	0	0	0	0	0	0	0	0
303	Bacteria;Firmicutes;Clostridia;Clostridiales;Incertae Sedis XI;Parvimonas	0	0	0	0	0	0	0	0	0	0	0	0	0	0	0	3	0	0	0	0	0	0	0	0	0	0	0	1	0	0	0	0	0	0	0	0	0	0	0	0	0	0	0	0	0	0	0	0
310	Bacteria;Bacteroidetes;Bacteroidia;Bacteroidales;Porphyromonadaceae	0	0	0	0	0	0	0	0	2	0	0	4	0	0	0	0	0	0	0	0	2	0	0	3	0	0	0	0	0	0	0	118	1	0	8	0	0	0	0	9	0	0	0	0	10	4	0	0
313	Bacteria;Actinobacteria;Actinobacteria;Coriobacteriales;Coriobacteriaceae;Atopobium	0	0	0	0	1	0	4	0	0	1	1	1	2	0	0	1	0	1	0	1	1	0	1	1	0	6	0	0	1	0	1	1	0	2	0	1	0	0	0	0	0	0	0	2	0	0	0	0
315	Bacteria;Proteobacteria;Betaproteobacteria;Burkholderiales;Burkholderiaceae;Burkholderia	0	0	0	0	0	0	0	10	1	0	0	0	0	0	1	0	0	0	0	0	0	0	0	0	0	0	0	0	0	0	0	0	0	0	0	0	0	0	0	0	0	0	0	0	0	0	0	0
318	Bacteria;Proteobacteria;Gammaproteobacteria;Enterobacteriales;Enterobacteriaceae;Escherichia/Shigella	0	0	0	0	0	0	0	0	0	0	0	0	0	0	0	0	0	0	0	0	0	0	0	0	0	0	0	0	0	0	0	0	0	0	0	0	0	0	0	0	0	0	0	0	5	0	0	0
329	Bacteria;Bacteroidetes;Bacteroidia;Bacteroidales;Prevotellaceae;Prevotella	10	1	0	0	1	0	8	0	0	1	0	0	0	9	0	3	0	3	1	4	1	0	2	1	0	0	2	0	0	0	3	1	1	0	13	0	0	1	14	3	0	0	1	0	0	1	0	5
335	Bacteria;Bacteroidetes;Bacteroidia;Bacteroidales;Prevotellaceae;Prevotella	0	0	0	0	0	0	0	0	0	0	0	0	0	0	0	0	0	0	0	0	0	0	0	0	0	0	0	0	0	0	0	0	0	0	0	0	0	0	0	0	0	0	0	0	0	2	0	0
336	Bacteria;Firmicutes;Clostridia;Clostridiales;Incertae Sedis XI;Parvimonas	0	60	0	9	267	58	76	2	55	4	52	0	14	59	420	334	11	7	1138	28	133	22	27	15	46	17	28	4	20	13	50	32	51	25	43	111	178	53	47	48	11	32	13	148	10	216	38	1
337	Bacteria;Proteobacteria;Gammaproteobacteria;Enterobacteriales;Enterobacteriaceae;Morganella	0	0	0	0	0	0	0	0	0	0	0	0	0	0	0	0	0	0	0	0	0	0	0	0	0	0	0	0	0	0	0	0	0	0	0	0	0	0	0	0	0	0	0	0	0	0	0	0
342	Bacteria;Firmicutes;Clostridia;Clostridiales;Incertae Sedis XI;Anaerococcus	0	0	0	0	0	0	0	0	0	0	0	0	0	0	0	0	0	0	0	0	0	0	0	0	0	0	0	0	0	0	0	0	0	0	0	0	0	0	0	0	0	0	0	0	0	0	0	0
344	Bacteria;Bacteroidetes;Bacteroidia;Bacteroidales;Prevotellaceae;Prevotella	0	0	0	0	0	0	0	0	0	0	0	0	0	0	0	0	0	0	0	0	0	0	0	0	0	0	0	0	0	0	0	0	1	0	0	0	0	0	0	0	0	1	0	0	0	0	0	0
346	Bacteria;Proteobacteria;Gammaproteobacteria;Enterobacteriales;Enterobacteriaceae	0	0	3	0	0	0	0	0	0	0	0	0	0	0	0	0	0	0	0	0	0	0	0	0	0	0	0	0	0	0	0	0	0	0	0	0	0	0	0	0	0	0	0	0	4	0	0	4
347	Bacteria;Firmicutes;Clostridia;Clostridiales;Veillonellaceae;Dialister	31	423	4	28	104	48	5	0	4	8	79	24	5	60	27	22	2	99	1	3	8	24	6	80	15	9	2	3	12	80	27	127	508	57	24	79	213	69	29	52	13	20	12	10	107	161	57	201
354	Bacteria;Proteobacteria;Gammaproteobacteria;Enterobacteriales;Enterobacteriaceae;Serratia	0	0	0	0	0	0	0	0	0	0	0	0	0	0	0	0	0	0	0	0	0	0	0	0	0	0	0	0	0	0	0	0	0	0	0	0	0	0	0	0	0	0	0	0	0	0	2	1
357	Bacteria;Proteobacteria;Alphaproteobacteria;Rhodobacterales;Rhodobacteraceae;Paracoccus	0	0	0	0	0	0	0	0	0	0	0	0	0	0	0	0	0	0	0	0	0	0	0	0	3	0	0	0	0	0	0	0	0	0	0	0	0	0	0	0	0	0	0	0	0	0	0	0
379	Bacteria;Firmicutes;Clostridia;Clostridiales	1	11	0	3	0	0	0	0	0	0	0	3	0	0	0	1	2	0	0	0	2	3	0	0	0	0	0	0	1	0	1	2	6	0	0	0	0	1	0	0	0	0	0	0	0	0	2	0
385	Bacteria;Bacteroidetes;Bacteroidia;Bacteroidales;Prevotellaceae	0	0	0	0	0	0	0	0	0	0	0	0	0	0	0	0	0	0	0	0	0	0	0	0	0	0	0	0	0	1	1	0	0	3	0	0	0	0	0	0	0	0	0	0	3	0	0	0
388	Bacteria;Actinobacteria;Actinobacteria;Coriobacteriales;Coriobacteriaceae;Atopobium	0	0	0	0	0	0	0	0	0	0	0	0	0	0	0	3	0	0	0	0	0	0	0	0	0	0	0	0	0	0	0	0	0	0	0	0	0	0	0	0	0	0	0	0	0	0	0	0
404	Bacteria;Firmicutes;Clostridia;Clostridiales;Veillonellaceae	0	0	0	0	0	0	0	0	0	0	0	0	0	0	1	0	0	1	0	0	0	1	0	0	0	1	1	0	0	0	1	0	0	0	0	0	0	0	0	0	1	0	0	0	0	0	0	0
405	Bacteria;Bacteroidetes;Bacteroidia;Bacteroidales;Prevotellaceae;Prevotella	0	1	0	1	0	0	0	0	3	0	0	0	0	0	0	0	0	1	0	0	0	0	0	2	0	0	0	0	3	0	0	0	0	0	0	2	0	0	0	0	0	0	0	0	6	1	0	0
408	Bacteria;Firmicutes;Clostridia;Clostridiales;Veillonellaceae;Veillonella	0	0	0	0	0	0	0	0	0	0	0	0	0	0	0	0	0	0	0	0	0	0	0	0	0	0	0	0	0	0	0	0	0	0	0	0	0	0	0	0	0	0	0	0	0	0	0	0
409	Bacteria;Firmicutes;Clostridia;Clostridiales;Incertae Sedis XI;Peptoniphilus	0	3	0	0	0	0	0	0	4	0	0	1	0	1	0	1	1	0	0	0	4	0	0	0	0	0	0	0	0	0	0	7	4	0	0	0	6	1	0	1	1	0	0	1	3	0	0	0
436	Bacteria;Firmicutes;Clostridia;Clostridiales;Veillonellaceae;Megasphaera	0	4	39	122	0	129	1	0	36	158	9	133	98	47	146	0	329	444	1	116	1	148	395	31	157	567	348	689	354	86	906	82	56	506	119	75	19	0	0	26	86	586	156	1	208	45	195	74
438	Bacteria;Firmicutes;Clostridia;Clostridiales;Veillonellaceae;Dialister	1	3	0	1	1	1	0	0	0	0	0	0	0	0	1	0	0	2	0	0	0	0	0	0	0	1	0	0	0	1	2	1	3	1	1	0	0	0	0	0	0	0	0	0	0	2	0	0
444	Bacteria;Proteobacteria;Gammaproteobacteria;Pseudomonadales;Moraxellaceae;Acinetobacter	0	0	0	0	0	0	0	0	0	0	0	0	0	0	0	0	0	0	0	0	0	0	0	0	0	0	0	0	0	0	0	0	0	0	0	0	0	0	0	0	0	0	0	0	0	0	0	0
451	Bacteria;Firmicutes;Clostridia;Clostridiales	0	1	0	0	0	0	2	0	1	0	1	0	0	1	6	0	0	0	0	0	1	0	0	0	0	1	1	0	0	0	0	0	0	0	0	0	0	1	0	0	0	0	0	3	1	4	0	0
452	Bacteria;Cyanobacteria;Cyanobacteria;Chloroplast;Cryptomonadaceae	0	0	0	0	0	0	0	0	0	0	0	0	0	0	0	0	0	0	0	0	0	0	0	0	0	0	0	0	0	0	0	0	0	0	0	0	0	0	0	0	0	0	0	0	0	0	0	0
464	Bacteria;Firmicutes;Clostridia;Clostridiales;Veillonellaceae	3	8	0	3	3	1	0	0	1	1	6	0	1	3	0	0	0	4	0	0	1	1	0	3	0	0	1	0	0	2	0	1	10	1	0	0	1	0	1	1	0	1	0	0	2	4	0	1
471	Bacteria;Firmicutes;Clostridia;Clostridiales	0	6	0	1	3	10	3	0	7	0	3	0	0	2	7	4	2	0	12	0	10	4	2	1	0	0	0	1	3	0	1	0	2	0	0	1	0	1	4	3	1	0	4	2	0	8	2	0
473	Bacteria;Actinobacteria;Actinobacteria;Coriobacteriales;Coriobacteriaceae;Atopobium	0	0	0	0	0	0	0	0	0	0	0	0	0	0	1	1	0	0	0	0	0	1	0	0	0	1	2	0	1	0	1	0	1	1	0	0	0	1	0	0	0	0	0	0	0	2	0	0
478	Bacteria;TM7;TM7_genera_incertae_sedis	0	0	0	0	0	0	0	0	0	0	0	0	0	0	0	0	0	0	0	0	0	0	0	0	0	0	0	0	0	0	0	0	0	0	0	0	0	0	0	0	0	0	0	0	115	0	0	0
479	Bacteria;Bacteroidetes;Bacteroidia;Bacteroidales;Prevotellaceae;Prevotella	1	0	0	0	0	0	0	0	0	0	0	0	0	0	0	0	0	3	0	1	0	0	0	0	0	0	0	0	0	0	0	1	0	0	0	0	0	0	1	0	0	0	0	0	0	0	0	0
483	Bacteria;Firmicutes;Bacilli;Lactobacillales;Enterococcaceae	0	0	0	0	0	0	0	0	0	0	0	0	0	0	0	0	0	0	0	0	0	0	0	0	0	0	0	0	0	0	0	0	0	0	0	0	0	0	0	0	0	0	0	0	0	1	0	0
484	Bacteria;Actinobacteria;Actinobacteria;Actinomycetales;Corynebacteriaceae;Corynebacterium	0	0	6	0	0	0	0	0	0	0	0	0	0	0	0	0	0	0	0	0	0	0	0	0	0	0	0	0	0	0	0	0	0	0	0	0	0	1	0	0	0	0	0	0	0	0	0	0
492	Bacteria;Actinobacteria;Actinobacteria;Coriobacteriales;Coriobacteriaceae;Atopobium	1	0	0	0	1	0	1	1	0	2	0	0	1	0	3	8	0	0	0	0	0	1	0	0	0	1	0	0	2	1	1	0	1	1	0	0	0	0	0	0	0	0	0	1	0	0	0	0
500	Bacteria;Proteobacteria;Gammaproteobacteria;Enterobacteriales;Enterobacteriaceae	0	0	0	0	0	0	0	0	0	0	0	0	0	0	0	0	0	0	0	0	0	0	0	0	0	0	0	0	0	0	0	0	0	0	0	0	0	0	0	0	0	0	0	0	0	0	0	0
502	Bacteria;Actinobacteria;Actinobacteria;Coriobacteriales;Coriobacteriaceae;Atopobium	2	0	1	0	4	3	0	0	0	15	0	0	3	0	3	0	0	0	0	0	1	0	0	0	0	4	3	0	0	4	4	1	0	1	0	0	0	2	0	0	0	0	0	0	0	0	0	0
505	Bacteria;Fusobacteria;Fusobacteria;Fusobacteriales;Leptotrichiaceae;Sneathia	0	0	5	37	124	27	40	217	2	22	17	65	8	59	236	2	13	278	12	32	16	2	0	64	223	123	23	1	5	253	168	8	53	21	935	111	225	287	127	233	20	1	36	59	45	37	10	39
507	Bacteria;Firmicutes;Clostridia;Clostridiales;Incertae Sedis XI;Peptoniphilus	0	1	0	0	0	0	0	0	0	0	0	0	0	0	0	0	0	0	0	0	0	0	0	0	0	0	0	0	0	0	0	0	0	0	0	0	0	0	0	0	0	0	0	0	2	0	0	0
519	Bacteria;Actinobacteria;Actinobacteria;Coriobacteriales;Coriobacteriaceae;Atopobium	0	1	0	5	5	5	10	0	1	0	7	0	8	0	13	0	1	12	1	1	2	1	1	0	0	23	0	0	1	1	4	2	1	9	0	2	0	4	9	10	2	4	1	16	0	0	0	0
525	Bacteria;Firmicutes;Clostridia;Clostridiales	0	1	0	2	1	5	0	0	3	0	3	0	0	0	1	2	0	0	0	0	3	1	0	0	0	0	0	0	5	0	1	3	1	2	0	0	0	0	1	0	0	0	0	0	0	0	0	0
545	Bacteria;Firmicutes;Bacilli;Lactobacillales	0	0	0	0	0	0	0	0	0	0	0	0	2	0	0	0	0	0	1	0	0	0	2	0	0	0	0	0	0	2	0	0	0	0	0	0	0	0	0	0	0	0	0	0	0	0	0	0
548	Bacteria;Firmicutes;Clostridia;Clostridiales;Lachnospiraceae;Catonella	0	0	0	0	0	0	0	0	0	0	0	0	0	0	0	0	0	0	0	0	0	0	0	0	0	0	0	0	0	0	0	0	0	0	0	0	0	0	0	0	0	0	0	0	0	0	0	0
550	Bacteria;Bacteroidetes;Bacteroidia;Bacteroidales	5	0	0	0	0	0	2	4	0	0	0	2	0	3	0	0	0	0	0	0	0	0	0	0	0	1	0	0	0	0	0	0	0	0	0	0	0	2	5	1	0	0	0	0	0	0	0	2
552	Bacteria	0	0	0	2	4	1	1	0	6	0	2	0	1	0	2	1	0	1	0	0	0	1	0	0	0	0	0	1	0	0	2	1	0	1	2	0	0	0	0	3	0	0	0	0	1	0	0	0
555	Bacteria;Firmicutes;Clostridia;Clostridiales;Incertae Sedis XI;Finegoldia	3	0	9	2	0	0	1	0	0	0	0	8	0	1	2	1	0	0	0	0	4	0	1	1	0	0	0	1	0	0	0	0	2	0	0	0	2	0	0	5	0	0	0	1	1	0	0	0
556	Bacteria;Firmicutes;Clostridia;Clostridiales;Incertae Sedis XI;Anaerococcus	1	1	0	0	1	0	3	1	2	0	0	3	0	1	0	0	1	0	1	0	0	0	0	1	0	0	0	0	0	0	1	0	1	0	0	0	0	0	0	0	0	0	0	1	0	0	0	0
561	Bacteria;Proteobacteria;Gammaproteobacteria;Enterobacteriales;Enterobacteriaceae	0	0	0	0	0	0	0	0	0	0	0	0	0	0	0	0	0	0	0	0	0	0	0	0	0	0	0	0	0	0	0	0	0	0	0	0	0	0	0	0	0	0	0	0	0	0	0	0
566	Bacteria;Firmicutes;Clostridia;Clostridiales;Veillonellaceae	1	4	0	0	6	1	0	0	0	0	0	0	0	0	2	0	0	1	0	0	0	0	0	0	0	0	0	0	0	1	0	2	4	1	0	0	1	0	0	0	0	0	0	0	2	2	0	1
570	Bacteria;Firmicutes;Clostridia;Clostridiales;Veillonellaceae;Anaeroglobus	0	0	0	0	0	0	0	0	0	0	0	0	0	0	0	0	0	0	0	0	0	0	0	0	0	0	0	0	0	0	0	0	0	0	0	0	0	0	0	0	0	0	0	0	0	0	0	0
572	Bacteria;Firmicutes;Clostridia;Clostridiales;Veillonellaceae;Veillonella	0	0	0	0	27	0	1	0	0	0	0	0	0	12	10	0	0	36	0	0	0	0	0	0	0	0	1	0	0	2	0	0	8	0	0	0	7	19	0	0	0	0	0	0	0	0	0	0
575	Bacteria;Firmicutes;Clostridia;Clostridiales;Peptostreptococcaceae;Peptostreptococcus	0	2	4	0	3	0	1	533	9	0	0	0	0	0	8	0	0	0	18	0	0	0	0	0	0	0	2	0	0	0	0	0	2	1	0	0	2	0	0	0	0	0	0	0	0	0	0	5
576	Bacteria;Fusobacteria;Fusobacteria;Fusobacteriales;Leptotrichiaceae;Sneathia	0	0	0	1	4	0	0	2	0	0	0	0	0	2	1	0	0	1	0	1	0	0	0	3	0	0	1	0	0	3	0	0	2	1	4	0	0	0	2	0	0	0	0	0	0	2	0	1
586	Bacteria;Tenericutes;Mollicutes;Mycoplasmatales;Mycoplasmataceae;Mycoplasma	0	0	0	0	0	0	1	0	0	0	0	0	0	0	0	0	0	0	3	0	1	0	0	2	0	0	0	0	0	0	0	0	2	0	0	0	0	0	0	0	0	0	0	0	1	0	0	0
590	Bacteria;Bacteroidetes;Bacteroidia;Bacteroidales;Prevotellaceae;Prevotella	0	0	0	0	0	0	0	0	1	0	0	1	0	0	0	0	1	0	0	0	0	0	0	0	0	0	0	0	0	2	0	0	0	0	0	0	1	1	1	1	1	0	0	4	1	0	0	0
592	Bacteria;Firmicutes;Bacilli;Lactobacillales;Streptococcaceae;Streptococcus	0	0	0	0	0	0	0	0	0	0	0	0	0	0	0	0	0	0	0	0	0	0	0	0	0	0	0	0	0	0	0	0	0	0	0	0	0	0	0	0	0	0	0	0	0	0	0	0
593	Bacteria;Firmicutes;Clostridia;Clostridiales;Incertae Sedis XI;Anaerococcus	30	6	1	1	31	0	80	33	3	0	1	7	3	10	0	1	0	0	51	1	3	0	0	3	17	0	1	0	1	6	1	1	12	0	1	0	0	0	0	1	0	0	0	12	3	0	0	0
595	Bacteria;Bacteroidetes;Bacteroidia;Bacteroidales;Prevotellaceae;Prevotella	0	0	0	0	0	0	0	0	1	0	0	1	0	0	0	0	0	0	0	0	0	0	0	0	0	0	0	0	0	1	0	0	0	0	0	2	0	1	0	0	0	0	0	0	1	1	0	0
600	Bacteria;Bacteroidetes;Bacteroidia;Bacteroidales	0	0	0	0	0	0	0	0	0	0	0	0	0	1	0	0	0	0	0	0	0	0	0	0	0	0	0	0	0	0	0	0	0	0	0	0	3	0	0	0	0	0	0	0	0	0	0	0
601	Bacteria;Proteobacteria;Gammaproteobacteria;Enterobacteriales;Enterobacteriaceae;Salmonella	0	0	0	0	0	0	0	0	0	0	0	0	0	0	0	0	0	0	0	0	0	0	0	0	0	0	0	0	0	0	0	0	0	0	0	0	0	0	0	0	0	0	0	0	2	0	0	0
608	Bacteria;Firmicutes;Clostridia;Clostridiales;Peptostreptococcaceae;Peptostreptococcus	0	0	0	0	0	0	1	0	0	0	0	0	0	1	0	0	0	0	0	0	0	0	0	0	0	0	0	0	0	0	0	0	0	0	0	0	1	0	0	1	0	0	0	0	0	0	0	0
617	Bacteria;Bacteroidetes;Bacteroidia;Bacteroidales;Prevotellaceae;Prevotella	0	0	0	0	0	0	0	0	0	0	18	2	1	0	0	0	1	4	0	0	2	0	0	0	0	0	0	3	5	0	0	41	10	0	1	1	6	24	0	0	0	0	0	0	1	31	29	0
618	Bacteria;Proteobacteria;Gammaproteobacteria;Enterobacteriales;Enterobacteriaceae	0	0	0	0	0	0	0	0	0	0	0	0	0	0	0	0	0	0	0	0	0	0	0	0	0	0	0	0	0	0	0	0	0	0	0	0	0	0	0	0	0	0	0	0	0	0	0	0
621	Bacteria;Firmicutes;Clostridia;Clostridiales;Incertae Sedis XI;Anaerococcus	0	0	0	1	1	0	3	0	0	0	0	0	0	0	0	0	0	0	0	0	1	0	0	2	0	0	0	0	0	0	0	2	2	0	0	0	2	1	0	0	0	0	0	0	1	0	0	0
624	Bacteria;Firmicutes;Clostridia;Clostridiales;Lachnospiraceae	0	595	0	899	15	1565	0	0	1447	0	1524	538	0	108	1	0	1693	1	92	0	931	1611	335	1	1507	0	3	1568	945	123	0	45	240	0	0	901	257	26	848	0	1775	861	1021	179	25	1298	1669	0
625	Bacteria;Actinobacteria;Actinobacteria;Coriobacteriales;Coriobacteriaceae;Atopobium	71	0	9	50	396	80	115	63	30	310	230	39	65	248	836	1035	23	102	53	47	21	26	42	27	22	586	50	5	341	162	525	102	4	130	112	51	58	797	55	50	45	70	195	832	2	15	25	14
630	Bacteria;Bacteroidetes;Bacteroidia;Bacteroidales;Prevotellaceae;Prevotella	0	1	0	0	1	0	0	0	0	0	0	0	0	0	0	0	0	0	0	0	0	0	1	0	0	0	0	0	0	0	0	0	0	0	0	0	0	0	0	0	0	0	0	0	6	0	0	0
631	Bacteria;Bacteroidetes;Bacteroidia;Bacteroidales;Prevotellaceae;Prevotella	3	0	0	0	0	0	3	1	0	0	0	2	0	4	1	0	0	0	0	0	0	0	0	0	0	0	1	0	0	0	1	0	0	0	0	0	0	0	2	1	0	0	0	1	0	0	0	0
633	Bacteria;Proteobacteria;Alphaproteobacteria;Rhodobacterales;Rhodobacteraceae	0	0	0	0	0	0	0	0	0	0	0	0	0	0	0	0	0	0	0	0	0	0	0	0	0	0	0	0	0	0	0	0	0	0	0	0	0	0	0	0	0	0	0	0	0	0	0	0
647	Bacteria;Firmicutes;Clostridia;Clostridiales;Incertae Sedis XI;Parvimonas	0	6	0	0	1	0	0	0	0	0	0	0	0	0	0	0	0	0	0	0	2	0	0	0	0	0	0	0	0	0	0	2	0	0	0	0	4	2	0	0	0	0	0	0	0	18	5	0
659	Bacteria;Bacteroidetes;Bacteroidia;Bacteroidales;Prevotellaceae;Prevotella	0	65	1	40	11	10	0	2	95	0	11	83	16	21	63	125	31	1165	9	157	18	73	0	553	0	343	74	2	203	51	111	14	0	195	50	589	29	23	0	0	20	10	590	23	723	133	0	0
666	Bacteria	0	0	0	0	0	1	0	0	1	0	0	0	0	2	0	0	0	0	0	0	0	0	0	0	0	0	0	0	0	0	2	5	2	1	1	0	0	0	0	0	0	0	0	0	0	0	0	0
669	Bacteria;Proteobacteria;Betaproteobacteria;Burkholderiales;Comamonadaceae;Variovorax	0	0	0	0	0	0	0	0	0	0	0	0	0	0	0	0	0	0	0	0	0	0	0	0	0	0	0	0	0	0	0	0	0	0	0	0	0	0	0	0	0	0	0	0	0	0	0	0
673	Bacteria;Firmicutes;Bacilli;Lactobacillales;Aerococcaceae;Aerococcus	1	0	0	0	0	0	0	0	0	0	0	3	2	1	2	0	0	1	0	0	1	0	0	1	0	0	1	0	0	0	1	0	0	0	0	0	0	0	0	0	0	0	0	0	0	0	0	0
675	Bacteria	0	0	0	0	0	0	1	0	0	0	0	0	0	0	0	0	0	0	0	0	0	0	0	2	0	0	0	0	0	0	0	0	0	0	0	0	0	0	0	1	0	0	0	0	0	0	0	0
682	Bacteria;Firmicutes;Bacilli;Lactobacillales;Lactobacillaceae;Lactobacillus	1	0	0	0	0	0	0	0	0	0	0	0	0	0	0	0	0	0	0	0	0	0	0	0	0	0	0	0	0	0	0	0	0	0	0	0	0	0	0	0	0	0	0	0	0	0	0	2
686	Bacteria;Bacteroidetes;Bacteroidia;Bacteroidales;Prevotellaceae;Prevotella	2	0	0	0	0	0	2	0	0	0	0	1	0	1	1	0	0	0	0	0	0	0	0	0	0	0	2	0	0	0	1	0	0	0	1	0	0	0	0	0	0	0	0	0	0	0	0	0
688	Bacteria;Bacteroidetes;Bacteroidia;Bacteroidales	0	0	0	1	0	0	0	0	0	0	0	0	0	13	0	0	0	0	0	0	1	0	0	0	0	0	0	0	0	0	0	0	0	0	0	0	20	0	0	6	0	0	0	0	9	10	0	2
692	Bacteria;Firmicutes;Bacilli;Lactobacillales;Carnobacteriaceae;Granulicatella	0	0	0	0	0	0	0	0	0	0	0	0	0	0	1	0	0	2	0	0	0	0	0	0	0	0	0	0	0	0	0	0	0	0	0	0	8	0	2	0	0	0	0	0	0	0	0	0
694	Bacteria;Bacteroidetes;Bacteroidia;Bacteroidales;Prevotellaceae;Prevotella	22	2	0	0	2	0	21	12	0	0	0	16	0	18	4	3	0	0	0	0	0	0	0	5	0	0	8	0	0	0	2	0	1	0	1	0	0	1	7	2	0	0	0	0	0	0	0	15
695	Bacteria;Firmicutes;Clostridia;Clostridiales;Veillonellaceae	1	5	0	1	1	1	0	0	0	0	0	0	0	1	2	0	0	1	0	0	0	1	0	0	0	1	0	0	3	0	3	0	0	1	1	0	0	0	1	0	0	0	1	0	0	1	0	1
696	Bacteria;Proteobacteria;Betaproteobacteria;Burkholderiales;Alcaligenaceae;Sutterella	0	0	0	0	0	0	0	0	0	0	0	0	0	0	1	0	0	0	0	0	0	0	0	0	0	0	0	0	0	0	0	0	0	0	0	0	0	0	0	0	0	0	0	0	0	4	0	0
708	Bacteria;Firmicutes;Clostridia;Clostridiales;Veillonellaceae	0	0	0	0	0	0	0	0	0	0	0	0	0	0	0	0	0	0	0	0	0	0	0	0	0	0	0	0	0	0	0	0	0	0	0	0	0	0	0	0	0	4	2	0	0	0	0	0
713	Bacteria;Firmicutes;Bacilli;Bacillales;Staphylococcaceae;Staphylococcus	0	0	1	0	0	0	0	0	0	0	0	0	0	0	0	0	0	0	0	0	0	0	0	0	1	0	0	0	0	0	0	0	0	0	0	0	0	0	0	0	0	4	0	0	0	0	0	0
714	Bacteria;Bacteroidetes;Bacteroidia;Bacteroidales;Prevotellaceae;Prevotella	0	0	0	0	0	0	0	0	0	0	0	1	0	0	0	0	0	0	0	0	0	0	0	0	0	0	0	0	0	0	0	0	0	0	0	0	0	0	0	0	0	0	0	0	0	1	0	0
723	Bacteria;Bacteroidetes;Bacteroidia;Bacteroidales;Prevotellaceae;Prevotella	0	1	0	0	0	0	0	0	0	0	0	1	0	0	0	0	1	1	0	0	0	3	0	1	0	0	0	0	0	0	0	0	0	3	0	0	0	0	0	0	0	0	1	0	6	0	0	0
725	Bacteria;Fusobacteria;Fusobacteria;Fusobacteriales;Leptotrichiaceae;Sneathia	0	0	0	0	0	0	0	0	0	0	0	0	0	0	0	0	0	0	0	0	3	0	0	0	0	0	0	0	0	0	0	3	0	0	0	0	0	0	0	0	0	0	0	1	0	0	0	0
729	Bacteria;Firmicutes;Bacilli;Lactobacillales;Streptococcaceae;Streptococcus	0	0	0	0	0	0	0	0	0	0	0	0	0	0	0	0	0	0	0	0	0	0	0	0	0	0	0	0	0	0	0	0	0	0	0	0	0	0	0	0	0	0	0	0	0	1	0	0
739	Bacteria;Firmicutes;Clostridia;Clostridiales;Incertae Sedis XI	0	0	0	0	0	0	0	0	0	0	0	0	0	0	0	0	0	0	0	0	2	0	0	0	0	0	0	0	0	0	0	0	0	0	0	0	0	0	0	9	0	0	0	0	1	0	0	0
747	Bacteria;Bacteroidetes;Bacteroidia;Bacteroidales;Porphyromonadaceae;Porphyromonas	0	0	0	0	0	0	0	0	0	0	0	0	0	0	0	0	0	0	0	0	0	0	0	0	0	0	0	0	0	0	0	0	2	0	0	0	0	0	0	0	0	0	0	0	1	0	0	0
748	Bacteria;Proteobacteria;Gammaproteobacteria;Enterobacteriales;Enterobacteriaceae	0	0	0	0	0	0	0	0	0	0	0	0	0	0	0	0	0	0	0	0	0	0	0	0	0	0	0	0	0	0	0	0	0	0	0	0	0	0	0	0	0	0	0	0	0	0	0	0
750	Bacteria;Bacteroidetes;Bacteroidia;Bacteroidales;Prevotellaceae;Prevotella	0	0	0	0	0	0	0	0	0	0	0	0	0	0	0	0	0	0	0	0	0	0	0	0	0	0	0	0	0	0	0	0	0	0	0	0	1	0	0	0	0	0	0	0	0	0	0	0
764	Bacteria;Firmicutes;Bacilli;Lactobacillales;Streptococcaceae;Streptococcus	0	0	0	0	0	0	0	0	0	0	0	0	0	0	0	0	0	0	0	0	0	0	0	0	0	0	0	0	0	0	0	0	0	0	0	0	0	0	0	0	0	0	0	0	0	0	0	0
769	Bacteria;Firmicutes;Clostridia;Clostridiales;Incertae Sedis XI	0	10	0	0	0	0	0	0	0	0	0	0	0	0	0	0	0	0	0	0	0	0	0	0	0	0	0	0	0	0	0	0	0	0	0	0	1	0	0	1	0	0	0	0	0	0	0	0
770	Bacteria;Proteobacteria;Betaproteobacteria;Burkholderiales;Alcaligenaceae;Sutterella	0	0	0	0	0	0	0	0	0	0	0	0	0	0	0	0	0	0	0	0	0	0	0	0	0	0	0	0	0	0	0	0	0	0	0	0	0	0	0	0	0	0	0	0	0	0	0	0
771	Bacteria;Fusobacteria;Fusobacteria;Fusobacteriales;Leptotrichiaceae;Sneathia	36	3	2	719	475	5	10	438	178	58	19	441	12	763	157	10	18	45	722	1310	29	53	0	915	122	16	468	2	1	552	53	445	532	390	317	52	657	163	92	41	38	44	51	23	103	78	0	483
773	Bacteria;Bacteroidetes;Bacteroidia;Bacteroidales;Prevotellaceae;Prevotella	0	0	0	0	0	0	1	0	0	0	0	0	0	2	3	0	0	0	0	2	1	0	0	0	0	0	0	0	0	0	0	0	0	0	0	0	0	0	1	0	0	0	0	0	0	0	0	0
777	Bacteria;Bacteroidetes;Bacteroidia;Bacteroidales	0	0	0	0	0	0	0	0	0	0	0	0	0	3	0	0	0	0	0	0	0	0	0	0	0	0	0	0	0	0	0	1	0	0	0	0	0	0	0	1	0	0	0	0	1	0	0	0
778	Bacteria;Bacteroidetes;Bacteroidia;Bacteroidales;Prevotellaceae;Prevotella	0	1	0	0	0	0	0	0	0	0	0	0	0	0	0	0	0	0	0	0	0	0	0	0	0	0	0	0	0	0	4	0	0	0	0	0	0	0	0	0	0	0	0	0	0	0	0	0
782	Bacteria;Bacteroidetes;Bacteroidia;Bacteroidales;Prevotellaceae;Prevotella	0	0	0	0	0	0	0	0	0	0	0	0	0	0	0	0	0	0	0	0	0	0	0	0	0	0	0	0	0	0	0	1	0	0	0	1	0	0	0	0	0	0	0	0	0	1	0	0
788	Bacteria;Firmicutes;Clostridia;Clostridiales	0	3	0	0	18	1	4	1	3	0	4	0	1	3	14	5	0	0	12	4	2	2	0	1	0	1	3	0	2	2	2	1	2	0	1	2	0	0	1	2	0	0	0	0	0	5	0	1
793	Bacteria;Firmicutes;Clostridia;Clostridiales;Incertae Sedis XI;Parvimonas	0	0	0	0	0	0	0	0	0	0	1	0	0	0	1	1	0	0	0	0	0	0	0	0	0	0	0	0	0	0	0	0	0	0	0	0	2	3	0	0	0	0	4	0	0	1	1	0
795	Bacteria;Actinobacteria;Actinobacteria;Actinomycetales;Corynebacteriaceae;Corynebacterium	0	0	2	0	0	0	0	0	0	0	0	0	0	0	0	1	0	0	0	0	0	0	0	0	0	0	0	0	0	0	0	0	0	0	0	0	0	0	0	0	0	5	0	0	0	0	0	0
814	Bacteria;Bacteroidetes;Bacteroidia;Bacteroidales;Prevotellaceae;Prevotella	0	2	0	1	1	0	0	0	3	0	1	0	0	0	0	3	0	5	0	0	0	0	0	2	0	1	0	0	5	7	0	0	0	3	2	3	0	0	0	0	0	0	4	0	16	0	0	0
818	Bacteria;Firmicutes	4	0	3	0	4	0	4	1	1	9	0	5	4	1	1	0	0	0	0	2	4	0	3	0	0	3	5	0	0	5	1	2	1	4	0	0	0	1	0	0	0	0	0	0	0	0	0	0
819	Bacteria;Bacteroidetes;Bacteroidia;Bacteroidales;Prevotellaceae	0	0	0	0	2	0	0	0	0	0	0	0	0	0	0	0	0	0	0	0	0	0	0	0	0	0	0	0	0	0	0	0	1	0	0	0	2	2	0	0	0	0	0	0	0	0	0	0
824	Bacteria;Firmicutes;Bacilli;Lactobacillales;Streptococcaceae;Streptococcus	0	0	0	0	0	0	0	0	0	0	0	0	0	0	0	0	0	0	0	0	0	0	0	0	0	0	0	0	0	0	0	0	0	0	0	0	0	0	0	0	0	0	0	0	0	0	0	0
825	Bacteria;Firmicutes;Bacilli;Lactobacillales;Aerococcaceae;Aerococcus	74	7	0	0	3	2	5	6	0	5	0	48	12	1	32	16	2	14	7	3	1	0	9	81	5	1	5	2	0	6	15	5	4	1	2	3	8	18	0	0	3	10	2	3	3	1	9	0
828	Bacteria;Bacteroidetes;Bacteroidia;Bacteroidales;Prevotellaceae;Prevotella	0	0	0	0	0	0	0	0	0	0	1	0	0	0	0	0	0	0	0	0	0	0	0	0	0	0	0	0	0	0	0	1	0	0	0	0	0	0	0	0	0	0	0	0	0	1	0	0
841	Bacteria;Proteobacteria;Gammaproteobacteria;Enterobacteriales;Enterobacteriaceae;Escherichia/Shigella	0	0	1	0	0	0	0	0	0	0	0	0	0	0	0	0	0	0	0	0	0	0	0	0	0	0	0	0	0	0	0	0	0	0	0	0	0	0	0	0	0	0	0	0	0	0	0	0
854	Bacteria;Bacteroidetes;Bacteroidia;Bacteroidales;Prevotellaceae;Prevotella	0	0	0	0	0	0	0	0	0	0	0	0	0	0	0	1	0	1	0	1	0	1	0	0	1	0	0	0	0	0	0	3	2	1	9	0	0	1	3	4	0	0	1	4	0	2	0	0
857	Bacteria;Firmicutes;Clostridia;Clostridiales;Veillonellaceae	0	0	0	0	0	0	0	0	0	0	0	0	0	0	1	0	0	1	0	0	0	0	1	0	0	2	0	0	2	0	0	0	0	0	0	0	0	0	0	1	0	2	0	0	0	0	0	0
858	Bacteria;Tenericutes;Mollicutes;Mycoplasmatales;Mycoplasmataceae;Mycoplasma	0	0	0	0	0	0	0	0	0	0	0	0	0	0	0	0	0	0	0	0	0	0	0	1	0	0	0	0	0	0	0	1	0	0	0	0	0	0	0	0	0	0	0	0	0	0	0	0
867	Bacteria;Firmicutes;Clostridia;Clostridiales	0	0	0	0	0	0	0	0	0	0	0	0	0	0	0	7	0	0	0	0	1	0	0	0	0	0	0	0	0	0	2	1	0	0	1	0	0	0	0	0	0	0	0	0	0	0	0	0
870	Bacteria;Bacteroidetes;Bacteroidia;Bacteroidales;Prevotellaceae;Prevotella	18	0	0	0	1	0	18	7	0	1	0	9	0	12	1	0	0	0	0	0	0	0	0	2	0	0	3	0	0	0	3	0	0	0	7	0	0	2	14	5	0	0	0	0	0	0	0	7
872	Bacteria;Firmicutes;Bacilli;Lactobacillales;Aerococcaceae;Aerococcus	0	0	0	0	0	0	0	0	0	0	0	0	1	0	0	2	0	0	0	0	0	0	0	0	0	0	0	0	0	0	0	0	0	0	0	0	0	0	0	0	1	0	0	0	0	0	0	0
873	Bacteria;Bacteroidetes;Bacteroidia;Bacteroidales;Prevotellaceae;Prevotella	0	0	0	2	0	1	0	0	1	0	1	0	0	0	0	0	0	0	0	0	0	0	0	0	0	0	0	0	2	0	0	0	0	0	0	0	0	0	0	0	0	1	0	0	0	1	0	0
875	Bacteria;Firmicutes;Clostridia;Clostridiales;Incertae Sedis XI	0	0	0	0	1	0	0	0	0	0	0	0	0	0	5	1	0	0	0	0	0	1	0	0	0	0	0	0	0	0	0	0	0	0	0	0	0	0	0	0	0	0	0	0	0	0	0	0
876	Bacteria;Firmicutes;Clostridia;Clostridiales;Veillonellaceae	0	0	0	0	0	0	0	0	0	4	0	0	1	0	1	0	2	0	0	1	0	0	1	0	0	4	1	6	4	0	5	2	0	6	3	0	0	0	0	0	0	3	0	0	0	0	1	0
879	Bacteria;Firmicutes;Clostridia;Clostridiales;Veillonellaceae;Dialister	0	0	0	0	0	0	0	0	0	0	0	0	0	0	0	0	0	0	0	0	0	0	0	0	0	1	1	1	0	0	1	2	0	1	0	0	0	0	0	0	0	0	0	0	0	0	0	0
887	Bacteria;Firmicutes;Clostridia;Clostridiales;Veillonellaceae	1	2	0	1	0	0	0	0	0	0	0	3	0	0	0	1	2	0	0	0	0	1	0	0	0	0	0	0	0	0	0	1	3	0	0	0	0	0	0	0	0	0	0	0	1	0	0	0
894	Bacteria;Firmicutes;Clostridia;Clostridiales;Incertae Sedis XI;Peptoniphilus	0	125	0	3	3	4	1	0	5	0	8	0	0	6	24	15	4	0	0	1	32	1	0	8	0	0	0	0	1	0	0	43	19	0	34	1	12	0	0	12	0	0	0	0	5	6	3	3
895	Bacteria	0	0	0	0	1	1	0	0	1	0	0	0	0	0	0	0	1	0	0	0	0	1	0	0	0	0	0	0	1	0	0	0	0	0	0	1	0	0	0	0	0	0	0	0	0	1	0	0
898	Bacteria;Actinobacteria;Actinobacteria;Actinomycetales;Actinomycetaceae;Mobiluncus	0	1	0	1	0	2	0	0	1	0	0	0	0	0	0	0	0	0	0	0	0	1	0	0	0	0	0	0	0	0	0	0	1	0	0	0	0	0	0	0	0	0	0	0	0	0	0	0
903	Bacteria;Firmicutes;Clostridia;Clostridiales;Lachnospiraceae	0	0	0	0	0	0	0	0	0	0	0	0	0	0	0	0	0	0	0	0	1	0	0	0	0	0	0	0	0	0	0	0	0	0	0	0	2	0	0	0	0	0	0	0	0	0	0	0
906	Bacteria;Firmicutes;Clostridia;Clostridiales;Ruminococcaceae	0	0	0	0	0	0	0	0	0	0	0	0	0	0	0	0	0	0	0	0	0	0	0	0	0	0	0	0	0	0	0	0	0	0	0	0	0	0	0	0	0	0	0	0	0	0	0	0
911	Bacteria;Bacteroidetes;Bacteroidia;Bacteroidales;Prevotellaceae;Prevotella	1	0	0	4	1	1	6	0	3	0	1	10	0	2	5	1	1	1	0	0	0	1	0	6	0	0	0	0	11	10	1	0	0	5	1	3	0	0	0	0	1	0	0	1	9	5	1	0
920	Bacteria;Firmicutes;Clostridia;Clostridiales;Incertae Sedis XI;Peptoniphilus	0	4	0	0	0	0	1	0	0	0	0	0	0	0	0	0	0	0	0	0	0	0	0	1	0	0	0	0	0	0	0	0	2	0	0	0	0	0	0	0	0	0	0	0	0	0	0	0
921	Bacteria;Bacteroidetes;Bacteroidia;Bacteroidales;Porphyromonadaceae;Porphyromonas	0	0	0	0	0	0	0	0	0	0	0	0	0	0	0	0	0	0	0	0	0	0	0	0	0	0	0	0	0	0	0	0	0	0	0	0	0	0	0	0	0	0	0	0	0	0	0	0
931	Bacteria	2	0	0	0	5	0	0	7	2	0	0	3	0	7	2	0	0	0	5	11	0	0	0	2	0	1	2	0	0	0	0	7	4	1	3	0	0	0	1	0	0	0	0	0	1	1	0	2
932	Bacteria;Proteobacteria;Alphaproteobacteria;Sphingomonadales;Sphingomonadaceae;Novosphingobium	0	0	0	0	0	0	0	0	0	0	0	0	0	0	0	0	0	0	0	0	0	0	0	0	0	0	0	0	0	0	0	0	0	0	0	0	0	0	0	0	0	0	0	0	0	0	4	0
937	Bacteria;Actinobacteria;Actinobacteria;Coriobacteriales;Coriobacteriaceae	7	9	0	4	21	1	8	1	3	9	50	19	1	9	6	6	12	24	4	20	19	7	16	11	25	19	6	1	109	0	0	69	10	6	11	28	17	39	107	52	14	77	112	107	5	3	37	2
938	Bacteria;Actinobacteria;Actinobacteria;Coriobacteriales;Coriobacteriaceae	1	3	0	1	2	1	0	0	0	1	9	0	1	0	0	1	1	0	0	0	0	1	1	0	0	1	0	0	8	0	0	3	1	0	1	0	0	1	2	0	0	0	0	2	0	0	1	0
940	Bacteria;Actinobacteria;Actinobacteria;Coriobacteriales;Coriobacteriaceae;Atopobium	0	1	0	1	0	2	0	0	0	0	1	0	0	0	0	0	1	0	0	0	0	0	0	0	0	0	0	1	1	0	0	0	0	0	0	0	0	0	1	0	2	0	2	0	0	0	0	0
942	Bacteria;Firmicutes;Clostridia;Clostridiales;Veillonellaceae	0	1	2	0	0	1	0	0	2	3	0	7	1	1	6	0	4	2	0	4	0	6	2	0	0	5	4	3	4	1	9	9	1	10	4	0	0	0	0	0	2	17	3	0	0	3	0	0
946	Bacteria;Firmicutes;Clostridia;Clostridiales	0	0	0	0	1	0	0	9	0	0	0	0	0	0	0	0	0	0	3	0	0	0	0	0	0	0	0	0	0	0	0	1	0	0	0	0	0	2	0	2	1	0	0	2	1	0	0	0
949	Bacteria;Actinobacteria;Actinobacteria;Actinomycetales;Actinomycetaceae;Mobiluncus	0	0	0	0	0	0	0	0	1	0	0	0	0	0	0	0	0	0	0	0	0	0	0	0	0	0	0	0	0	0	0	2	0	5	0	0	0	0	0	0	0	0	0	0	0	0	0	0
954	Bacteria;Bacteroidetes;Bacteroidia;Bacteroidales;Prevotellaceae;Prevotella	1	1	0	0	0	0	7	0	0	0	0	1	0	0	1	1	0	0	0	0	0	0	0	0	0	0	0	0	0	0	0	0	0	0	0	0	0	0	1	0	0	0	0	0	0	0	0	12
957	Bacteria;Bacteroidetes;Bacteroidia;Bacteroidales;Prevotellaceae;Prevotella	0	0	0	0	0	0	0	0	0	0	0	0	0	0	0	0	0	0	0	0	0	0	0	0	0	0	0	0	0	6	0	0	1	0	0	0	0	0	0	0	0	0	0	0	0	0	1	0
961	Bacteria;Firmicutes;Clostridia;Clostridiales;Incertae Sedis XI;Anaerococcus	0	0	8	0	0	0	0	0	0	0	0	0	0	0	0	0	0	0	0	0	0	0	0	0	0	0	0	0	0	0	0	0	0	0	0	0	0	0	0	0	0	0	0	0	0	0	0	0
965	Bacteria;Firmicutes;Clostridia;Clostridiales;Veillonellaceae	0	3	0	0	1	0	0	0	0	1	0	2	0	1	2	0	0	0	0	0	0	0	0	0	0	0	0	0	0	2	2	2	6	0	0	0	0	3	0	2	0	0	0	0	3	3	0	1
967	Bacteria;Actinobacteria;Actinobacteria;Actinomycetales	0	0	0	0	0	0	0	0	0	0	0	0	0	0	0	0	0	0	0	0	0	0	0	0	0	0	0	0	0	0	0	0	0	0	0	0	0	0	0	0	0	0	0	0	0	0	0	0
969	Bacteria;Proteobacteria;Gammaproteobacteria;Xanthomonadales;Xanthomonadaceae	0	0	0	0	0	0	0	0	0	0	0	0	0	0	0	0	0	0	0	0	0	0	0	0	0	0	0	0	0	0	0	0	0	0	0	0	0	0	0	0	0	0	0	0	0	0	0	0
972	Bacteria;Firmicutes;Erysipelotrichi;Erysipelotrichales;Erysipelotrichaceae;Bulleidia	0	2	0	0	0	0	1	9	0	0	0	0	1	1	2	0	0	0	10	2	1	0	0	0	1	0	0	0	0	0	2	3	1	0	0	1	2	2	0	1	0	0	0	3	2	0	1	0
973	Bacteria;Bacteroidetes;Bacteroidia;Bacteroidales;Prevotellaceae	0	0	0	0	0	0	0	0	0	0	0	0	0	0	0	0	0	0	0	0	0	0	0	0	0	0	0	0	0	0	0	0	0	0	0	0	0	0	0	2	0	0	0	0	0	0	0	0
975	Bacteria;Proteobacteria;Gammaproteobacteria;Enterobacteriales;Enterobacteriaceae	0	0	0	0	0	0	0	0	0	0	0	0	0	0	0	0	0	0	0	0	0	0	0	0	0	0	0	0	0	0	0	0	0	0	0	0	0	0	0	0	0	0	0	0	0	0	0	0
977	Bacteria	0	0	0	1	0	0	0	0	0	0	0	0	0	1	1	0	0	0	0	1	0	2	0	1	0	0	1	0	0	0	2	1	2	2	3	0	0	0	1	0	0	0	1	0	0	0	0	0
982	Bacteria;Actinobacteria;Actinobacteria;Actinomycetales;Actinomycetaceae;Mobiluncus	0	3	0	34	0	34	0	0	11	0	0	4	0	1	0	5	7	0	0	2	6	7	0	2	4	0	0	0	6	1	1	109	31	219	0	0	5	0	0	3	4	0	1	0	13	19	7	1
983	Bacteria;Firmicutes;Bacilli;Lactobacillales;Leuconostocaceae;Leuconostoc	0	0	0	0	0	0	0	0	0	0	0	0	0	0	0	0	0	0	0	0	0	0	0	0	0	0	0	0	0	0	0	0	0	0	0	0	7	6	1	1	0	13	0	6	1	0	5	0
995	Bacteria;Bacteroidetes;Bacteroidia;Bacteroidales;Prevotellaceae;Prevotella	0	0	0	1	0	0	0	0	0	0	0	0	0	0	0	2	0	0	0	0	0	0	0	1	0	0	0	0	0	2	0	1	2	0	0	0	1	0	0	7	0	0	0	0	0	2	0	0
1011	Bacteria;Firmicutes;Clostridia;Clostridiales;Veillonellaceae	0	0	0	0	0	2	0	0	0	0	0	0	0	1	0	0	2	0	0	0	0	1	1	0	1	0	0	2	1	0	0	0	0	0	0	0	0	0	0	0	0	0	1	0	0	0	0	0
1013	Bacteria;Firmicutes;Clostridia;Clostridiales	0	1	0	4	0	2	0	0	0	1	0	6	0	2	3	0	2	5	0	5	0	2	3	1	2	2	5	3	3	1	7	2	3	9	2	0	0	0	0	0	2	20	5	0	2	1	0	0
1015	Bacteria;Cyanobacteria;Cyanobacteria;Family I;GpI	0	0	0	0	0	0	0	0	0	0	0	0	0	0	0	0	0	0	0	0	0	0	0	0	0	0	0	0	0	0	0	0	0	0	0	0	0	0	0	0	0	0	0	0	0	0	0	0
1021	Bacteria;Firmicutes;Clostridia;Clostridiales;Incertae Sedis XI	1	0	0	0	3	0	3	0	0	0	0	0	0	0	0	1	0	0	3	0	0	0	0	0	0	0	0	0	0	0	0	0	0	0	0	0	0	0	0	0	0	0	0	0	0	0	0	0
1023	Bacteria;Firmicutes;Clostridia;Clostridiales;Lachnospiraceae	0	0	0	0	0	0	0	0	0	0	1	0	0	0	0	0	0	0	0	0	1	0	0	0	0	0	0	0	0	0	0	0	1	0	0	0	0	0	0	0	0	0	1	0	0	0	0	0
1025	Bacteria;Firmicutes;Clostridia;Clostridiales	0	2	0	2	0	0	0	0	1	0	0	0	0	1	0	0	0	0	0	0	0	0	0	1	0	0	0	0	1	0	0	0	0	0	0	0	0	0	0	0	0	0	0	0	0	0	1	0
1026	Bacteria;Proteobacteria;Gammaproteobacteria;Xanthomonadales;Xanthomonadaceae;Stenotrophomonas	0	0	0	0	0	0	0	0	0	0	0	0	0	0	0	0	0	0	0	0	0	0	0	0	0	0	0	0	0	0	0	0	0	0	0	0	0	0	0	0	0	0	0	0	0	0	0	0
1029	Bacteria;Bacteroidetes;Bacteroidia;Bacteroidales;Prevotellaceae;Prevotella	0	0	0	1	0	0	0	0	1	0	0	1	0	1	1	1	0	3	0	0	0	0	0	0	0	0	2	0	2	0	2	0	0	2	4	1	0	0	0	0	0	0	1	0	5	1	0	0
1033	Bacteria;Bacteroidetes;Bacteroidia;Bacteroidales;Prevotellaceae;Prevotella	1	0	0	0	0	0	4	2	0	2	0	0	0	4	2	0	0	0	0	0	4	0	0	0	0	0	0	0	0	0	0	0	0	0	0	0	0	0	0	0	0	0	0	0	0	0	0	0
1034	Bacteria;Proteobacteria;Gammaproteobacteria;Thiotrichales;Thiotrichaceae;Thiothrix	0	0	0	0	0	0	0	0	0	0	0	0	0	0	0	0	0	0	0	0	0	0	0	0	0	0	0	0	0	0	0	0	0	0	0	0	5	0	0	0	0	0	0	0	0	0	0	0
1043	Bacteria;Firmicutes;Bacilli;Lactobacillales;Streptococcaceae;Streptococcus	0	0	0	0	2	0	1	0	0	0	0	0	0	0	0	1	0	0	0	0	0	0	0	0	0	0	0	0	0	0	1	0	0	0	0	0	9	0	0	0	0	0	0	0	0	0	0	0
1046	Bacteria	0	0	0	2	0	1	23	0	0	41	0	0	6	0	0	0	0	0	0	0	1	47	137	0	0	75	0	0	4	0	0	0	6	176	0	151	46	1	0	0	0	0	0	0	11	0	0	0
1047	Bacteria;Bacteroidetes;Bacteroidia;Bacteroidales;Prevotellaceae;Prevotella	0	0	0	0	0	0	63	44	0	16	0	0	0	35	69	0	0	0	14	75	34	0	0	0	0	0	1	0	0	0	0	0	1	0	0	0	10	6	28	0	0	0	0	0	0	0	0	0
1052	Bacteria;Firmicutes;Bacilli;Lactobacillales;Streptococcaceae;Streptococcus	0	0	0	0	0	0	0	0	0	0	0	0	0	0	0	0	0	2	0	0	0	0	0	0	0	0	1	0	0	0	0	0	0	0	0	0	0	0	0	0	0	0	0	0	0	0	0	0
1055	Bacteria;Firmicutes;Clostridia;Clostridiales;Veillonellaceae	0	0	0	0	0	0	0	0	0	3	0	0	0	0	2	0	0	1	0	0	0	0	2	0	0	1	0	2	0	1	2	1	2	5	1	0	0	0	0	0	0	0	0	0	0	0	0	2
1057	Bacteria;Bacteroidetes;Bacteroidia;Bacteroidales;Prevotellaceae;Prevotella	0	0	0	0	0	0	0	0	0	0	0	0	0	5	0	0	0	0	0	0	0	0	0	0	0	0	0	0	0	0	0	0	0	0	0	0	0	1	7	0	0	0	0	0	0	0	0	0
1058	Bacteria;Bacteroidetes;Bacteroidia;Bacteroidales;Prevotellaceae;Prevotella	0	1	0	0	0	0	0	0	3	0	0	0	0	0	1	0	0	1	0	1	0	0	0	3	0	5	1	0	0	0	0	0	0	2	1	0	0	0	0	0	0	0	1	0	2	0	0	0
1062	Bacteria;Fusobacteria;Fusobacteria;Fusobacteriales;Leptotrichiaceae;Sneathia	0	0	0	1	3	1	0	0	0	0	0	3	0	1	2	0	0	7	0	0	0	0	0	1	1	0	0	0	0	1	4	0	0	6	5	0	0	1	1	9	0	0	0	0	0	1	2	0
1065	Bacteria;Firmicutes;Bacilli;Bacillales;Staphylococcaceae;Staphylococcus	0	0	3	0	0	0	0	0	0	0	0	0	0	0	0	0	0	0	0	0	0	0	0	0	0	0	0	0	0	0	0	0	0	0	0	0	0	0	0	0	0	0	0	0	0	0	0	0
1066	Bacteria;Firmicutes;Clostridia;Clostridiales;Veillonellaceae;Veillonella	0	0	0	0	1	0	1	0	0	0	0	0	0	1	3	0	0	5	0	0	0	0	0	0	0	0	0	0	0	0	0	0	0	0	0	0	0	1	0	0	0	0	0	0	0	0	0	0
1068	Bacteria;Bacteroidetes;Bacteroidia;Bacteroidales;Prevotellaceae;Prevotella	1	0	0	0	1	0	3	0	0	0	0	0	0	0	0	0	0	0	0	0	0	0	0	0	0	0	0	0	0	0	0	1	0	0	0	0	0	0	2	0	0	0	0	0	0	0	0	0
1071	Bacteria;Firmicutes;Bacilli;Lactobacillales;Enterococcaceae;Enterococcus	0	0	0	0	0	0	0	0	0	0	0	0	0	0	0	0	0	0	0	0	0	0	0	0	0	0	0	0	0	0	0	0	0	0	0	0	0	0	0	0	0	0	0	0	0	0	0	0
1099	Bacteria;Actinobacteria;Actinobacteria;Coriobacteriales;Coriobacteriaceae;Atopobium	0	7	0	29	47	27	85	11	122	4	47	9	5	3	48	81	2	36	2	3	3	8	2	2	32	5	0	1	8	11	32	30	3	29	36	11	20	13	38	173	4	9	0	155	3	2	22	10
1100	Bacteria;Firmicutes;Clostridia;Clostridiales;Lachnospiraceae	0	2	0	2	0	0	0	0	0	0	0	4	0	0	0	0	4	0	0	0	0	3	2	0	0	0	0	3	4	0	0	0	1	0	0	0	0	0	0	0	0	0	1	0	1	0	0	0
1101	Bacteria;Tenericutes;Mollicutes;Mycoplasmatales;Mycoplasmataceae;Mycoplasma	0	3	0	0	8	0	46	5	0	0	2	25	0	0	5	1	3	0	81	1	7	0	3	46	0	1	0	0	0	0	2	27	5	0	2	0	11	0	0	39	0	0	1	34	67	0	2	59
1102	Bacteria	0	0	0	0	0	0	0	0	0	0	0	0	0	0	6	1	0	0	0	0	0	0	0	0	0	0	0	0	0	0	0	0	0	0	0	0	0	0	0	0	0	0	0	0	0	0	0	0
1111	Bacteria;Firmicutes;Clostridia;Clostridiales;Lachnospiraceae;Moryella	0	0	0	0	0	0	0	0	12	0	0	0	0	0	0	0	0	0	0	0	0	0	0	0	0	0	0	0	0	0	0	0	0	0	0	0	0	0	0	1	0	0	0	0	0	0	0	0
1114	Bacteria;Proteobacteria	0	0	0	0	0	0	0	0	0	0	0	0	0	0	0	493	0	0	0	0	0	0	0	0	0	0	0	0	0	0	0	0	0	0	0	0	0	0	0	0	0	0	0	0	0	0	0	0
1120	Bacteria;Firmicutes;Clostridia;Clostridiales;Incertae Sedis XI;Peptoniphilus	0	3	0	3	2	1	4	0	13	0	1	5	0	0	0	4	1	0	0	0	4	1	0	1	0	0	3	0	0	4	12	5	3	1	8	0	2	4	5	7	0	0	1	14	2	0	0	0
1126	Bacteria;Bacteroidetes;Bacteroidia;Bacteroidales;Prevotellaceae;Prevotella	0	0	0	0	0	0	0	0	0	0	2	0	0	0	0	0	0	0	0	0	0	0	0	0	0	0	0	0	0	0	0	0	2	0	0	0	0	0	0	0	0	0	0	0	0	0	0	0
1134	Bacteria;Firmicutes;Clostridia;Clostridiales;Veillonellaceae	0	0	3	0	0	1	0	0	0	4	0	0	2	0	0	0	2	0	0	0	0	1	10	0	0	1	12	1	0	4	7	0	1	2	0	0	0	0	0	0	0	4	0	0	0	0	0	0
1135	Bacteria;Actinobacteria;Actinobacteria;Coriobacteriales;Coriobacteriaceae;Atopobium	0	0	0	0	0	0	0	0	0	0	0	0	0	0	0	0	0	0	0	0	1	0	0	0	0	0	0	0	0	0	0	0	0	0	0	0	0	0	0	3	0	0	0	0	0	0	0	0
1137	Bacteria;Actinobacteria;Actinobacteria;Coriobacteriales;Coriobacteriaceae;Atopobium	0	0	0	0	6	0	0	1	0	1	0	0	0	1	2	1	0	0	0	0	0	0	0	1	0	3	0	0	0	0	3	0	0	1	3	0	0	1	0	0	0	0	1	0	0	0	0	0
1142	Bacteria;Fusobacteria;Fusobacteria;Fusobacteriales;Leptotrichiaceae;Sneathia	0	0	0	0	5	0	0	0	0	1	0	1	1	0	1	0	0	0	0	0	0	0	0	0	0	0	4	0	0	2	0	0	0	0	0	0	0	0	0	0	0	0	0	0	0	0	0	1
1145	Bacteria;Firmicutes;Clostridia;Clostridiales;Incertae Sedis XI;Peptoniphilus	0	0	0	1	0	0	0	0	0	0	2	0	0	0	0	0	1	0	0	0	1	1	0	0	0	0	0	0	0	0	0	0	4	0	0	0	0	0	0	0	0	0	0	0	0	0	0	0
1151	Bacteria	0	1	0	0	0	0	0	0	0	0	0	0	0	5	4	0	0	0	2	0	0	0	1	0	0	0	0	0	0	0	0	0	0	0	0	0	0	0	0	0	0	0	0	1	0	0	0	0
1153	Bacteria;Firmicutes	0	0	0	0	0	1	0	0	1	0	0	1	0	0	0	0	0	0	0	0	0	6	0	1	0	6	0	0	3	0	2	4	2	4	1	0	0	0	1	0	0	3	0	0	0	0	0	0
1154	Bacteria	0	0	0	0	0	0	0	0	0	0	0	0	0	0	0	0	0	0	0	0	0	0	0	0	0	0	0	0	0	0	0	0	0	0	0	0	0	0	0	0	0	0	0	0	0	0	0	0
1155	Bacteria	0	0	0	0	0	0	0	0	0	0	0	0	0	0	0	0	0	0	0	0	0	0	0	0	0	0	0	0	0	0	0	0	0	0	0	0	0	0	0	0	0	0	0	0	0	0	0	0
1156	Bacteria;Bacteroidetes;Bacteroidia;Bacteroidales;Prevotellaceae;Prevotella	0	15	0	0	1	0	1	0	0	0	0	0	0	0	2	0	0	0	0	0	0	0	0	0	0	0	0	0	0	0	0	1	0	0	2	0	0	0	0	2	0	0	0	2	0	2	0	5
1158	Bacteria;Firmicutes;Bacilli;Bacillales;Staphylococcaceae;Staphylococcus	0	0	0	0	0	0	0	0	0	0	0	0	0	0	0	0	0	0	0	0	0	0	0	0	0	0	0	0	0	0	0	0	0	0	0	0	0	0	0	0	0	1	0	0	0	0	0	0
1164	Bacteria;Bacteroidetes;Bacteroidia;Bacteroidales;Prevotellaceae;Prevotella	23	16	0	7	19	0	20	0	49	5	3	14	0	22	4	73	2	85	6	72	15	40	30	11	124	1	19	0	1	34	16	208	231	17	374	0	171	121	203	757	0	3	68	516	149	38	1	15
1165	Bacteria;Firmicutes;Bacilli;Lactobacillales;Streptococcaceae;Streptococcus	0	0	0	0	0	0	0	0	0	0	0	0	0	0	0	0	0	7	0	0	0	0	0	0	0	0	0	0	0	0	0	0	0	0	0	0	0	5	0	0	0	0	0	0	0	0	0	0
1170	Bacteria;Firmicutes;Clostridia;Clostridiales;Lachnospiraceae;Butyrivibrio	0	0	0	0	0	0	0	0	0	0	0	0	0	0	0	0	0	0	0	0	0	0	0	0	0	0	0	0	0	0	0	0	0	0	0	0	0	0	0	0	0	0	0	0	0	0	0	0
1173	Bacteria;Firmicutes;Clostridia;Clostridiales;Veillonellaceae	0	0	0	1	0	0	0	0	0	0	0	1	0	0	0	0	0	2	0	0	0	0	0	0	0	0	0	0	0	0	2	0	1	5	0	0	0	0	0	0	0	0	1	0	0	0	0	0
1175	Bacteria;Fusobacteria;Fusobacteria;Fusobacteriales;Leptotrichiaceae;Sneathia	1	0	0	3	6	0	0	1	2	0	0	3	0	1	1	0	0	0	2	4	0	0	0	2	0	0	0	0	0	0	0	3	1	0	1	0	2	0	1	0	0	0	0	0	1	0	0	0
1178	Bacteria;Firmicutes;Clostridia;Clostridiales;Veillonellaceae;Dialister	7	52	4	8	3	8	3	2	0	1	8	14	4	10	16	4	5	2	4	3	2	8	2	24	1	7	1	8	4	6	10	34	13	11	54	5	25	7	4	47	4	4	1	4	1	11	10	17
1181	Bacteria;Firmicutes;Bacilli;Lactobacillales;Lactobacillaceae;Lactobacillus	305	36	2345	5	633	240	150	16	25	1727	79	292	2148	5	50	11	66	4	47	528	946	75	1300	2	1	503	1159	7	1	646	186	126	24	225	8	76	82	232	0	12	63	430	28	15	54	1	33	226
1182	Bacteria;Firmicutes;Clostridia;Clostridiales;Incertae Sedis XI;Parvimonas	0	0	0	0	3	0	0	0	0	0	0	0	0	0	0	0	0	0	0	0	0	0	0	0	0	0	0	0	0	0	0	0	0	0	0	0	0	0	0	0	0	0	0	0	0	0	0	0
1188	Bacteria;Bacteroidetes;Bacteroidia;Bacteroidales;Prevotellaceae;Prevotella	0	0	0	0	0	0	13	0	0	0	0	0	0	0	0	0	0	0	0	0	0	0	0	0	0	0	0	0	0	0	0	0	0	0	0	0	0	0	0	0	0	0	0	0	0	0	0	0
1189	Bacteria;Firmicutes;Bacilli;Lactobacillales;Aerococcaceae;Aerococcus	0	1	0	0	0	1	0	0	0	0	0	0	0	0	0	0	1	1	0	0	0	0	0	0	0	0	0	0	0	0	0	0	0	0	0	1	0	0	0	0	0	0	0	0	0	0	1	0
1194	Bacteria;Firmicutes;Clostridia;Clostridiales;Veillonellaceae	19	12	0	2	0	0	1	0	0	0	1	4	0	0	0	1	1	0	0	0	3	1	0	0	0	0	0	0	0	0	1	7	11	0	0	0	0	4	0	0	0	1	0	4	2	4	0	0
1199	Bacteria;Firmicutes;Bacilli;Lactobacillales;Enterococcaceae;Enterococcus	0	0	0	0	0	0	0	0	0	0	0	0	0	0	0	0	0	0	0	0	0	0	0	0	0	0	0	0	0	0	0	0	0	0	0	0	0	0	0	0	0	0	0	0	1	3	0	3
1206	Bacteria;Fusobacteria;Fusobacteria;Fusobacteriales;Fusobacteriaceae;Fusobacterium	0	0	0	0	0	0	0	0	0	0	0	0	0	0	0	0	0	0	0	0	0	0	0	0	0	0	0	0	0	0	0	0	0	0	0	0	0	0	0	0	0	0	0	0	0	0	0	0
1208	Bacteria;Proteobacteria;Gammaproteobacteria;Enterobacteriales;Enterobacteriaceae;Escherichia/Shigella	0	0	8	0	0	0	0	0	0	0	0	0	0	0	0	0	0	0	0	0	0	0	0	0	1	0	0	0	0	0	0	0	0	0	0	0	0	0	0	0	0	0	0	0	76	0	0	109
1210	Bacteria;Firmicutes;Clostridia;Clostridiales;Incertae Sedis XI;Anaerococcus	0	4	0	0	0	0	0	0	0	0	0	0	0	0	1	0	0	0	0	0	0	0	0	0	0	0	0	0	0	0	0	0	1	0	0	0	1	0	0	0	0	0	0	0	0	0	0	0
1213	Bacteria;Bacteroidetes;Bacteroidia;Bacteroidales;Prevotellaceae;Prevotella	0	0	0	0	0	0	2	0	0	0	0	0	0	2	0	0	0	1	0	0	0	1	0	0	0	0	0	0	0	0	0	2	5	0	3	0	0	0	0	4	0	0	0	5	0	1	0	0
1214	Bacteria;Fusobacteria;Fusobacteria;Fusobacteriales;Leptotrichiaceae;Sneathia	0	0	0	1	2	2	0	1	0	0	5	1	0	1	2	0	1	1	0	0	0	0	0	0	1	0	0	0	1	1	0	0	0	1	5	1	0	2	1	0	0	0	1	0	0	1	0	0
1230	Bacteria;Firmicutes;Clostridia;Clostridiales	0	7	0	48	2	3	1	0	44	0	3	1	0	3	0	0	4	0	0	5	3	6	0	20	0	0	0	0	12	1	0	44	2	15	2	2	0	0	1	9	0	0	0	0	2	0	2	0
1238	Bacteria;Firmicutes;Clostridia;Clostridiales;Veillonellaceae;Anaeroglobus	0	0	0	0	0	0	0	0	0	0	0	0	0	0	0	0	0	0	0	0	0	0	0	0	0	0	0	0	0	0	0	0	0	0	0	0	0	0	0	0	0	0	0	0	0	0	0	0
1241	Bacteria;Firmicutes;Clostridia;Clostridiales;Peptostreptococcaceae;Peptostreptococcus	0	0	0	0	0	0	0	5	0	0	0	0	0	0	0	0	0	0	0	0	0	0	0	0	0	0	0	0	0	0	0	0	0	0	0	0	0	0	0	0	0	0	0	0	0	0	0	0
1246	Bacteria	0	1	0	3	0	3	0	0	4	0	3	1	0	0	0	0	7	0	0	0	1	2	1	0	0	0	0	8	1	0	0	0	0	0	0	0	0	0	2	0	1	1	2	2	0	0	0	0
1249	Bacteria;Firmicutes	0	5	0	12	1	19	0	1	7	0	9	4	0	3	0	0	25	0	1	0	7	8	2	0	10	0	0	17	9	2	0	0	3	0	0	7	0	0	10	0	10	15	10	1	0	8	3	0
1253	Bacteria	0	0	0	1	0	0	0	0	0	0	0	0	0	0	0	0	0	0	0	0	1	1	3	0	0	0	0	0	0	0	0	0	0	4	0	0	0	0	0	0	0	0	0	0	0	0	0	0
1254	Bacteria;Actinobacteria;Actinobacteria;Actinomycetales	0	0	0	0	0	0	0	0	0	0	0	0	0	0	0	0	0	0	0	0	0	0	0	0	0	0	0	0	0	0	0	0	0	0	0	0	0	0	0	0	0	0	0	0	0	0	0	0
1259	Bacteria;Bacteroidetes;Bacteroidia;Bacteroidales;Prevotellaceae;Prevotella	0	17	2	175	42	36	21	2	85	3	98	49	24	3	18	3	20	10	0	1	22	1	0	57	32	1	0	8	162	132	18	16	45	146	25	92	30	44	1	20	40	39	4	131	232	110	47	0
1266	Bacteria;Firmicutes;Bacilli;Lactobacillales	0	0	0	0	0	0	0	0	0	0	0	0	0	0	0	0	0	0	0	0	0	0	0	0	0	0	0	0	0	0	0	0	0	0	0	0	0	0	0	0	0	0	0	0	0	0	0	0
1268	Bacteria;Firmicutes;Clostridia;Clostridiales;Veillonellaceae;Megasphaera	519	514	0	59	1	0	1	0	0	0	3	68	0	0	0	6	43	0	0	0	49	92	0	0	0	0	0	12	7	0	4	151	255	0	1	1	172	150	4	0	0	15	1	30	23	18	14	0
1269	Bacteria	0	0	0	0	0	0	0	0	0	0	0	1	0	0	0	0	1	0	0	0	0	1	0	0	0	0	0	0	0	0	0	0	1	3	0	0	0	0	0	0	0	0	0	0	1	3	0	0
1270	Bacteria;Proteobacteria;Gammaproteobacteria;Xanthomonadales;Xanthomonadaceae;Stenotrophomonas	0	0	0	0	0	0	0	0	0	0	0	0	0	0	0	0	0	0	0	0	0	0	0	0	1	0	0	0	0	0	0	0	0	0	0	0	0	0	0	0	0	0	0	0	0	0	0	0
1271	Bacteria	0	0	0	0	0	1	0	0	0	0	3	0	0	0	0	0	1	0	0	0	1	1	0	0	3	0	0	3	2	1	0	0	1	0	0	0	0	1	4	0	4	4	1	1	0	2	0	0
1273	Bacteria;Actinobacteria;Actinobacteria;Coriobacteriales;Coriobacteriaceae;Atopobium	0	0	0	0	0	0	0	0	0	0	0	0	0	0	0	1	0	0	0	0	0	0	1	0	0	1	0	0	0	0	1	0	0	0	0	0	0	1	0	0	0	0	0	0	0	0	0	0
1277	Bacteria;Actinobacteria;Actinobacteria;Coriobacteriales;Coriobacteriaceae;Atopobium	2	0	1	0	1	0	1	0	0	1	0	0	0	0	1	3	0	0	0	0	0	0	1	0	0	1	0	0	0	0	1	0	0	0	1	0	0	1	0	1	0	0	0	0	0	0	0	0
1285	Bacteria;Firmicutes;Clostridia;Clostridiales	0	0	0	7	0	6	0	0	1	0	0	10	0	0	2	0	19	1	0	1	0	13	6	0	0	3	1	49	19	2	6	1	2	3	0	2	0	0	0	0	1	2	3	0	1	2	5	1
1290	Bacteria;Actinobacteria;Actinobacteria;Actinomycetales;Propionibacteriaceae;Propionibacterium	0	0	0	1	0	0	0	0	0	0	0	0	0	0	0	1	0	0	0	0	0	0	0	0	0	1	0	1	0	0	0	0	1	0	0	0	0	0	0	1	0	5	0	0	1	0	0	0
1298	Bacteria;Firmicutes;Clostridia;Clostridiales;Veillonellaceae;Dialister	0	4	0	1	0	0	2	0	0	0	2	1	0	1	3	0	2	1	0	0	2	1	0	2	0	0	1	0	0	1	1	5	2	1	7	1	0	0	0	1	0	0	2	0	0	0	1	1
1299	Bacteria;Firmicutes;Bacilli;Lactobacillales;Streptococcaceae;Streptococcus	0	0	0	0	0	0	0	0	0	0	0	0	0	0	0	0	0	0	0	0	0	0	0	0	0	0	0	0	0	0	0	0	0	0	0	0	0	0	0	0	0	0	0	0	0	0	0	0
1303	Bacteria;Bacteroidetes;Bacteroidia;Bacteroidales;Prevotellaceae	0	0	0	0	0	0	0	0	0	0	5	0	0	0	0	0	0	0	0	0	0	0	0	0	0	0	0	1	0	9	0	7	12	0	0	0	6	0	1	0	0	6	0	0	0	9	119	0
1305	Bacteria;Fusobacteria;Fusobacteria;Fusobacteriales;Leptotrichiaceae;Sneathia	0	0	0	7	1	0	0	1	3	0	1	8	0	2	1	0	0	0	2	0	0	4	0	0	1	0	0	0	0	0	0	0	2	2	2	0	0	0	0	0	0	0	1	0	0	2	0	0
1307	Bacteria;Bacteroidetes;Bacteroidia;Bacteroidales;Prevotellaceae;Prevotella	0	0	0	0	0	0	0	0	0	0	0	0	0	0	0	0	0	0	0	0	0	0	0	1	0	0	0	0	0	0	0	0	0	0	0	0	0	0	0	0	0	0	0	0	0	0	0	0
1317	Bacteria;Bacteroidetes;Bacteroidia;Bacteroidales;Prevotellaceae;Prevotella	0	123	0	0	0	0	5	0	0	0	0	1	0	0	3	0	1	0	0	0	3	0	0	0	4	0	0	0	0	0	0	5	0	0	7	0	41	0	0	22	0	0	0	25	3	19	0	55
1319	Bacteria;Actinobacteria;Actinobacteria;Actinomycetales;Microbacteriaceae;Plantibacter	0	0	0	0	0	0	0	0	0	0	0	0	0	0	0	0	0	0	0	0	0	0	0	0	0	0	0	0	0	0	0	0	0	0	0	0	0	0	0	0	0	0	0	0	0	1	1	11
1323	Bacteria;Cyanobacteria;Cyanobacteria;Family IV;GpIV	0	0	0	0	0	0	0	0	0	0	0	0	0	0	0	0	0	0	0	0	0	0	0	0	0	0	0	0	0	0	0	0	0	0	0	0	0	0	0	0	0	0	0	0	0	0	0	0
1327	Bacteria;Firmicutes;Clostridia;Clostridiales;Peptostreptococcaceae;Peptostreptococcus	0	0	0	0	1	0	0	15	1	0	0	0	0	0	2	0	0	0	0	0	0	0	0	0	0	0	2	0	0	0	0	0	0	0	1	0	0	0	0	1	0	0	0	0	0	0	0	0
1330	Bacteria;Firmicutes;Clostridia;Clostridiales;Incertae Sedis XI	0	22	0	0	0	0	0	0	0	0	0	0	0	0	0	0	0	0	0	0	0	0	0	0	0	0	0	0	0	0	0	0	0	0	0	0	0	0	0	0	0	0	0	0	0	1	0	0
1334	Bacteria;Firmicutes	1	2	0	0	8	9	1	0	3	7	7	9	5	0	2	0	5	0	1	3	19	8	22	0	0	4	3	1	0	2	0	0	1	1	0	2	0	0	0	0	1	1	1	0	1	1	1	0
1336	Bacteria;Bacteroidetes	0	0	0	0	1	0	0	0	2	0	0	2	0	0	0	0	0	0	0	0	0	0	0	2	0	0	0	0	0	0	0	6	7	0	0	0	0	0	0	0	0	0	0	0	0	2	0	0
1346	Bacteria	0	0	0	0	0	0	0	0	0	0	0	0	0	0	0	0	0	0	0	1	0	2	0	0	0	0	0	0	0	0	0	1	2	0	1	0	0	0	4	1	0	0	0	1	0	1	0	0
1350	Bacteria;Bacteroidetes;Bacteroidia;Bacteroidales;Prevotellaceae;Prevotella	0	0	0	0	0	0	0	0	0	0	0	1	0	0	0	1	0	0	0	0	0	0	0	0	0	0	0	0	0	0	0	0	1	0	3	0	0	1	0	0	0	0	0	4	1	0	0	0
1351	Bacteria;Actinobacteria;Actinobacteria;Coriobacteriales;Coriobacteriaceae;Atopobium	0	0	0	0	0	0	0	0	0	0	0	0	0	0	0	6	0	0	0	0	0	0	0	0	0	0	0	0	0	0	0	0	0	0	0	0	0	0	0	0	0	0	0	0	0	0	0	0
1352	Bacteria;Proteobacteria;Gammaproteobacteria;Enterobacteriales;Enterobacteriaceae	0	0	0	0	0	0	0	0	0	0	0	0	0	0	0	0	0	0	0	0	0	0	0	0	0	0	0	0	0	0	0	0	0	0	0	0	0	0	0	0	0	0	0	0	2	0	0	0
1354	Bacteria;Firmicutes;Bacilli;Lactobacillales;Streptococcaceae;Lactococcus	0	0	0	0	0	0	0	0	0	0	0	0	0	0	0	0	0	0	0	0	0	0	0	0	0	0	0	0	0	0	0	0	0	0	0	0	0	0	0	0	0	0	0	0	0	0	0	0
1359	Bacteria	0	1	0	0	0	0	0	0	0	0	0	0	0	0	0	0	0	0	0	0	0	0	0	0	0	0	0	0	0	0	0	0	0	0	0	0	0	0	0	0	0	0	0	0	1	0	0	0
1360	Bacteria;Firmicutes;Bacilli;Bacillales;Staphylococcaceae;Gemella	1	0	0	0	2	1	0	0	0	0	1	1	0	0	0	0	0	0	1	1	0	0	1	2	0	0	0	0	0	0	0	0	0	0	0	0	0	0	0	0	0	0	0	0	0	0	0	0
1374	Bacteria;Firmicutes	0	0	0	0	0	0	0	0	0	0	0	0	0	0	0	0	0	0	0	0	0	0	0	0	0	0	0	0	0	0	0	0	0	0	0	0	0	0	0	4	0	0	0	0	0	0	0	0
1377	Bacteria;Bacteroidetes;Bacteroidia;Bacteroidales;Prevotellaceae;Prevotella	1241	8	3	0	20	0	1478	966	0	21	1	368	0	772	76	36	0	1	0	0	1	0	40	96	61	3	165	0	0	0	63	14	1	0	46	0	14	268	682	130	0	0	2	46	0	0	1	1052
1381	Bacteria;Bacteroidetes;Bacteroidia;Bacteroidales;Prevotellaceae;Prevotella	0	1	0	0	0	0	0	0	0	0	0	0	0	0	0	0	0	0	0	0	0	0	0	0	0	0	0	0	0	0	0	0	0	0	0	0	0	0	0	0	0	0	0	0	0	0	0	1
1382	Bacteria;Proteobacteria;Epsilonproteobacteria;Campylobacterales;Campylobacteraceae;Campylobacter	0	0	0	0	0	0	0	0	0	0	0	0	0	0	0	0	0	0	0	0	0	0	0	0	0	0	0	0	0	0	0	0	0	0	0	0	0	0	0	1	0	0	0	0	0	0	0	0
1394	Bacteria;Bacteroidetes;Bacteroidia;Bacteroidales;Prevotellaceae;Prevotella	0	3	0	0	0	0	1	0	0	0	0	0	0	0	0	0	0	1	0	0	0	0	0	0	0	0	0	0	0	0	0	0	0	0	1	0	0	0	2	1	0	0	0	3	0	1	0	0
1398	Bacteria;Firmicutes	0	3	0	0	1	0	0	0	0	0	0	0	0	0	0	4	0	0	1	0	0	0	1	0	0	0	0	0	0	0	0	0	0	0	0	0	0	0	0	0	0	0	0	0	0	0	0	0
1399	Bacteria;Bacteroidetes;Bacteroidia;Bacteroidales;Prevotellaceae;Prevotella	1	25	0	8	0	1	0	0	0	0	0	4	0	19	1	1	0	0	0	0	0	11	0	5	0	0	1	0	1	2	20	23	1	92	18	0	2	0	2	67	2	0	0	1	273	9	9	1
1406	Bacteria	0	0	0	0	0	0	0	0	1	0	0	0	0	0	1	0	0	1	0	0	2	0	0	1	0	0	0	0	3	0	0	0	0	1	0	4	0	0	0	0	0	0	4	0	0	1	0	0
1408	Bacteria;Bacteroidetes;Bacteroidia;Bacteroidales;Prevotellaceae	0	0	0	0	0	0	0	0	0	0	0	0	0	0	1	0	0	1	0	1	0	0	0	5	0	1	1	0	0	0	0	0	0	0	0	1	0	0	0	0	0	0	0	0	0	0	0	0
1413	Bacteria;Firmicutes;Clostridia;Clostridiales	0	0	0	0	0	0	0	0	0	0	0	0	0	0	0	0	0	0	0	0	0	0	0	0	3	0	0	0	0	0	0	0	0	0	0	0	0	0	0	0	0	0	0	0	0	0	0	0
1419	Bacteria;Proteobacteria;Epsilonproteobacteria;Campylobacterales;Campylobacteraceae;Campylobacter	0	0	0	0	0	0	0	0	5	0	0	0	0	0	0	0	0	0	0	0	0	0	0	0	0	0	0	0	0	0	0	0	0	0	0	0	0	0	0	0	0	0	0	0	0	0	0	0
1425	Bacteria;Firmicutes;Clostridia;Clostridiales;Eubacteriaceae;Eubacterium	0	0	0	0	0	0	0	0	0	0	0	0	0	0	0	0	0	0	0	0	0	0	0	0	0	0	0	0	0	0	0	0	0	0	0	0	0	0	0	0	0	0	0	0	0	0	0	0
1427	Bacteria;Firmicutes;Clostridia;Clostridiales	0	2	0	0	2	0	1	0	0	0	0	0	0	0	0	1	0	0	5	0	0	1	0	1	0	0	0	0	0	0	0	0	0	0	0	0	0	0	0	0	0	0	0	0	0	1	1	0
1433	Bacteria;Firmicutes;Clostridia;Clostridiales;Veillonellaceae	0	0	0	0	0	0	0	0	0	0	0	0	0	0	0	0	0	0	0	0	0	0	0	0	0	0	0	0	0	0	0	0	0	2	1	0	0	0	0	0	0	0	0	0	0	0	0	0
1437	Bacteria;Firmicutes;Bacilli;Lactobacillales;Enterococcaceae;Enterococcus	0	0	0	0	0	0	0	0	0	0	0	0	0	0	0	0	0	0	0	0	0	0	0	0	0	0	0	0	0	0	0	0	0	0	0	0	0	0	0	0	0	0	0	0	0	0	0	0
1442	Bacteria;Bacteroidetes	0	0	0	0	0	0	0	0	0	0	0	0	0	1	0	0	0	0	0	0	0	0	0	0	0	0	0	0	0	0	0	0	0	1	0	0	0	0	0	0	0	0	0	0	0	0	0	0
1448	Bacteria;Firmicutes;Clostridia;Clostridiales;Lachnospiraceae;Moryella	0	7	0	0	0	0	0	0	0	0	0	0	0	0	0	0	0	0	0	0	0	0	0	0	24	0	0	0	0	0	0	0	2	0	0	0	26	0	0	0	2	0	0	0	3	0	0	0
1449	Bacteria;Proteobacteria;Gammaproteobacteria;Pseudomonadales;Moraxellaceae;Acinetobacter	0	0	0	0	0	0	0	0	0	0	0	0	0	0	0	0	0	0	0	0	0	0	0	0	0	0	0	0	0	0	0	0	0	0	0	0	0	0	0	0	0	0	0	0	0	0	0	0
1451	Bacteria;Firmicutes;Clostridia;Clostridiales;Veillonellaceae;Veillonella	0	0	0	0	2	0	0	0	0	0	0	0	0	0	0	0	0	2	0	0	0	0	0	0	0	0	0	0	0	0	0	0	2	0	0	0	0	2	0	0	0	0	0	0	0	0	0	0
1452	Bacteria;Proteobacteria;Gammaproteobacteria;Enterobacteriales;Enterobacteriaceae	0	0	1	0	0	0	0	0	0	0	0	0	0	0	0	0	0	0	0	0	0	0	0	0	0	0	0	0	0	0	0	0	0	0	0	0	0	0	0	0	0	0	0	0	22	0	0	3
1454	Bacteria;Bacteroidetes;Bacteroidia;Bacteroidales;Prevotellaceae;Prevotella	0	0	0	1	0	0	0	0	0	0	0	0	0	0	0	0	0	0	0	0	0	0	0	0	0	0	0	0	0	0	0	2	0	3	0	0	0	0	0	0	0	0	0	0	20	0	0	0
1461	Bacteria;Bacteroidetes;Bacteroidia;Bacteroidales;Prevotellaceae;Prevotella	0	0	0	1	0	0	0	0	0	0	1	0	0	0	0	0	0	0	0	0	0	0	0	0	0	0	0	0	0	0	1	0	0	3	0	0	0	0	0	0	0	0	0	0	2	3	0	0
1462	Bacteria;Firmicutes;Clostridia;Clostridiales;Lachnospiraceae	0	0	0	0	0	0	0	0	0	0	0	0	0	0	0	0	0	0	0	0	0	4	1	0	1	0	0	1	0	0	0	1	0	0	0	0	0	0	1	0	4	2	2	0	0	1	0	0
1477	Bacteria;Firmicutes;Bacilli;Lactobacillales;Aerococcaceae;Aerococcus	6	1	0	0	0	0	0	0	0	0	0	3	1	0	1	1	0	0	0	0	0	0	0	4	0	0	1	0	0	0	1	0	0	0	1	0	0	0	0	0	0	0	0	0	0	0	0	0
1479	Bacteria;Firmicutes;Clostridia;Clostridiales	0	0	0	0	0	0	0	0	0	0	0	3	0	0	0	0	0	0	0	0	1	0	0	0	3	0	0	0	0	0	0	0	0	0	8	0	10	0	0	0	0	0	0	1	0	0	0	0
[truncated: 64 more columns]
