# Supplementary material for: Characterization of the Vaginal Microbiota among Sexual Risk Behavior Groups of Women with Bacterial Vaginosis
Source: PLoS One. 2013 Nov 13;8(11):e80254. doi: 10.1371/journal.pone.0080254 (PMC3827412; doi:10.1371/journal.pone.0080254)
Supplement: Table S3 — Table of the top 50 bacterial taxa (genus level) across all 112 vaginal specimens, based on overall abundance. This table contains the taxa name (format phylum; genus) and the abundance (%) in each sample. (XLS) [file pone.0080254.s003.xls]

## Sheet: OTU2-50
Taxon	WSM309	WSM332	WSM334	WSM337	WSM341	WSM343	WSM344	WSM346	WSM348	WSM349	WSM350	WSM353	WSM355	WSM358	WSM359	WSM361	WSM362	WSM365	WSM367	WSM368	WSM371	WSM373	WSM376	WSM377	WSM380	WSM381	WSM382	WSM383	WSM386	WSM388	WSM389	WSM394	WSM395	WSM396	WSM401	WSM405	WSM408	WSM411	WSM412	WSM416	WSM418	WSM422	WSM425	WSM427	WSW106	WSW115	WSW117	WSW118	WSW125
Actinobacteria;Arcanobacterium	0	0	0	0	0	0	0.000472032	0	0.000602319	0	0.000381631	0.000195046	0	0	0	0.000302206	0	0.000210128	0	0	0.000197832	0.00017959	0.000155707	0.00502229	0	0	0	0	0.000449843	0	0	0.0021635	0	0	0.000247647	0	0.00016247	0	0	6.01e-05	0	0	0	0.000792707	0	0	0	0.000238095	0
Actinobacteria;Mobiluncus	0	0.00175593	9.72e-05	0.0135309	0	0.0134247	0	0	0.0123475	0.000116918	0	0.000975229	0	0.00148683	0	0.00120882	0.00303084	0	0	0.00199967	0.00265095	0.00543259	5.19e-05	0.00191863	0.0060024	0	0	0	0.00404858	0.000177715	0.000484848	0.0599598	0.013005	0.083398	0	0	0.00227457	0	0.000132258	0.00270319	0.00170586	0	0.000579576	0	0.0068089	0.0093674	0.00379888	0.00178571	0
Actinobacteria;Plantibacter	0	0	0	0	0	0	0	0	0	0	0	0	0	0	0	0	0	0	0	0	0	0	0	0	0	0	0	0	0	0	0	0	0	0	0	0	0	0	0	0	0	0	0	0	0	0.000973236	0.000558659	0.00345238	0.000496709
Actinobacteria;Atopobium	0.0303696	0.00438982	0.00456932	0.039143	0.197959	0.0627397	0.0859098	0.0277475	0.0691161	0.138548	0.121995	0.0198947	0.0360061	0.109388	0.369197	0.460562	0.0142628	0.0577852	0.0292646	0.0206632	0.00993116	0.0182732	0.0210723	0.0116811	0.0216086	0.261006	0.020048	0.00521663	0.158345	0.0771281	0.232	0.0550147	0.00442723	0.0750582	0.0599307	0.0305525	0.0310317	0.326071	0.0433805	0.1014	0.0242476	0.030631	0.0987597	0.40362	0.00136178	0.0115572	0.0196648	0.0097619	0.00149013
Actinobacteria;Coriobacteriaceae	0.0035964	0.00460931	9.72e-05	0.00225516	0.0090136	0.000547945	0.00236016	0.000727008	0.00271044	0.00362446	0.0265869	0.00760679	0.000692425	0.00361087	0.0036846	0.00332427	0.00552683	0.0102963	0.00117058	0.00616564	0.00696368	0.00372648	0.00721441	0.00434513	0.010004	0.00991776	0.00334134	0.000289813	0.045659	0.000710858	0.000242424	0.0296708	0.00442723	0.00271528	0.00693413	0.014453	0.00633631	0.0200734	0.0470837	0.0219259	0.00426465	0.0344828	0.0428886	0.0425419	0.00211832	0.000973236	0.0163128	0.00130952	0.0027319
Bacteroidetes;Bacteroidales	0.0027972	0	0	0.000161082	0	0	0.00165211	0.00109051	0	0	0.00012721	0.000585138	0.000415455	0.00764656	0	0	0	0	0	0	0.000158265	0	5.19e-05	0.000338581	0	0.000241896	0.000626501	0	0	0.000177715	0	0.00108175	0.000276702	0	0.000247647	0.000182949	0.00649878	0.000856793	0.00238064	0.0018622	0.000121847	0	0	0.000132118	0.00302618	0.00559611	0.000111732	0.00214286	0.000248355
Bacteroidetes;Porphyromonadaceae	0	0.000219491	0	0	0	0	0	0	0.000451739	0	0	0.00156037	0	0	0	0	0	0	0	0	0.000553929	0	0	0.000169291	0	0	0	0	0	0	0	0.0434245	0.00110681	0	0.00297177	0	0	0	0	0.0028834	0	0	0	0	0.00423665	0.00182482	0	0	0.000745064
Bacteroidetes;Porphyromonas	0	0.000219491	0	0.0101482	0	0	0	0	0.000752899	0	0	0	0	0	0	0	0	0	0	0	0.000276964	0	5.19e-05	5.64e-05	0	0	0	0	0	0	0	0.000927214	0.00166021	0	0	0	0	0	0.000264515	0.00180213	0.000243694	0	0	0	0.00151309	0.00182482	0	0.000238095	0
Bacteroidetes;Prevotellaceae	0	0	0	0.00064433	0.000340136	0	0	0	0.00015058	0	0.00152652	0.000195046	0.00027697	0	0.00049128	0	0	0.000210128	0	0.000166639	0.000158265	0	0	0.00107217	0	0.000241896	0.000104417	0.00043472	0.000224921	0.00444286	0.000242424	0.00309071	0.00498063	0.00193949	0.000742942	0.000182949	0.00259951	0.00244798	0.000132258	0.000540638	0.000121847	0.00311812	0.000347745	0	0.00181571	0.00583942	0.0473743	0	0.000620887
Bacteroidetes;Prevotella	0.522877	0.123354	0.00213883	0.0951997	0.0537415	0.0189041	0.678782	0.424573	0.105707	0.0222144	0.0507569	0.220012	0.0181415	0.37192	0.10538	0.0950438	0.0221073	0.52385	0.023452	0.116981	0.0425734	0.0479504	0.0282867	0.309915	0.0904362	0.14925	0.117469	0.00536154	0.157895	0.166163	0.109091	0.138618	0.144992	0.202483	0.223626	0.324186	0.122664	0.201469	0.385663	0.409683	0.1082	0.0251284	0.260693	0.312591	0.578454	0.146594	0.0611173	0.457619	0.12753
Bacteroidetes;Flavobacterium	0	0	0	0	0	0	0	0	0	0	0	0	0	0	0	0	0	0	0	0	0	0	0	0	0	0	0	0	0	0	0	0	0	0	0	0	0	0	0	0	0	0	0	0	0	0	0	0	0
Bacteroidetes;Bacteroidetes	0.0003996	0.000658472	0	0.000161082	0.000510204	0	0.000944064	0.000242336	0.00120464	0	0.000763262	0.00117027	0.000138485	0.000849618	0.00024564	0	0	0	0	0	0.000474796	4.49e-05	0	0.00146719	0.00080032	0	0	0	0	0	0.000484848	0.00370886	0.00249031	0.000969744	0	0	0.000324939	0.000367197	0	0.000120142	0.000121847	0	0.000115915	0.000132118	0.00136178	0.000729927	0.000335196	0.000595238	0.00149013
Firmicutes;Gemella	0.001998	0.0153644	0	0	0.0183673	0.00136986	0.0236016	0.0116321	0	0.000935344	0.0036891	0.00955725	0.000415455	0.00573492	0.00687792	0.0235721	0.00035657	0.0052532	0.0425042	0.00133311	0.00134526	0.000359179	0.00373696	0.0804131	0	0.000725689	0.000208834	0	0.000224921	0.00195486	0.00290909	0.00339978	0.00359712	0.000775795	0.00297177	0.00420783	0.00276198	0.0146879	0.0034387	0.00282333	0.000121847	0.00348496	0.000347745	0.00211389	0.000907853	0.000121655	0.00402235	0.00154762	0.000248355
Firmicutes;Staphylococcus	0	0	0.00184717	0	0	0	0	0	0	0	0	0	0	0	0	0.000151103	0	0	0	0	0	0	0	0	0.00040016	0	0	0	0	0	0	0	0	0	0	0	0	0	0	0	0	0.00201761	0	0	0.000151309	0	0	0.000119048	0
Firmicutes;Aerococcus	0.0353646	0.00504829	0	0	0.00238095	0.000821918	0.00212414	0.00254453	0	0.00163685	0.000254421	0.0208699	0.00858607	0.000424809	0.0130189	0.00861287	0.000891424	0.00756461	0.00193751	0.00149975	0.000791327	0.000134692	0.00560544	0.0347046	0.0020008	0.000483793	0.0031325	0.000724533	0	0.00159943	0.00727273	0.00154536	0.00110681	0.000193949	0.00148588	0.00201244	0.00227457	0.00636475	0	0.000300354	0.00182771	0.00403522	0.000463661	0.00105694	0.00272356	0.000243309	0.00312849	0.00119048	0.000124177
Firmicutes;Enterococcus	0	0	0	0	0	0	0	0	0	0	0	0	0	0	0	0	0	0	0	0	0	0	0	0	0	0	0	0	0	0	0	0	0	0	0	0	0	0	0	0	0	0	0	0	0.000151309	0.00158151	0	0.00166667	0
Firmicutes;Lactobacillus	0.125475	0.0131694	0.934085	0.00161082	0.234014	0.0928767	0.0564078	0.00957228	0.00813131	0.680697	0.0332019	0.119758	0.853483	0.00233645	0.0230902	0.00543971	0.030665	0.00168103	0.0188908	0.219297	0.372834	0.0279262	0.517102	0.0011286	0.00040016	0.202467	0.472068	0.00202869	0.000224921	0.259286	0.073697	0.0571782	0.00940786	0.0853375	0.00520059	0.0312843	0.0329813	0.0949816	0	0.00486574	0.0292433	0.167095	0.0120552	0.00462412	0.022545	0.000486618	0.0110615	0.0947619	0.0027319
Firmicutes;Lactobacillaceae	0.001998	0	0.00194439	0	0.00119048	0.000821918	0.000472032	0.000121168	0.000301159	0.00491056	0	0.00156037	0.00346212	0	0.00049128	0	0.00142628	0	0	0.000999833	0.00114742	0.000448974	0.00596876	0	0	0.00217707	0.00636943	0.000144907	0	0.00142172	0.00290909	0.000618142	0	0.00213344	0.000247647	0	0	0	0	0	0.000121847	0.000183419	0.00023183	0	0.000453926	0	0	0.000238095	0.000124177
Firmicutes;Leuconostoc	0	0	0	0	0	0	0	0	0	0	0	0	0	0	0	0	0	0	0	0	0	0	0	0	0	0	0	0	0	0	0	0	0	0	0	0	0.00243704	0.00134639	0.000132258	0.000240284	0	0.00550257	0	0.00211389	0.000453926	0	0.00201117	0.000238095	0
Firmicutes;Weissella	0	0	0	0	0	0	0	0	0	0	0	0	0	0	0	0	0	0	0	0	0	0	0	0	0	0	0	0	0	0	0	0	0	0	0	0.000548847	0.000324939	0.000856793	0	0.000120142	0	0.000917095	0	0.00198177	0.000756544	0	0.000893855	0.000833333	0
Firmicutes;Streptococcus	0	0	0	0	0.00170068	0	0.000472032	0.000121168	0	0.000116918	0	0	0	0	0	0.000302206	0	0.00462282	0	0	0	0	0	5.64e-05	0	0	0.00031325	0	0	0	0.000242424	0	0	0	0	0	0.00422421	0.00440636	0	0	0	0	0.000115915	0	0	0.000486618	0.000223464	0	0
Firmicutes;Anaerococcus	0.0123876	0.00460931	0.0044721	0.00064433	0.0142857	0	0.0370545	0.0128438	0.0022587	0	0.00012721	0.00370587	0.00152334	0.00361087	0.00024564	0.000302206	0.000534855	0	0.0215549	0.00116647	0.00154309	0	0.000778533	0.00197506	0.00720288	0.000241896	0.000626501	0	0.000224921	0.00177715	0.000969697	0.00154536	0.00636414	0.000581846	0.000742942	0	0.00308692	0.000489596	0	0.00234276	0	0.000183419	0	0.0036993	0.000907853	0.000243309	0	0.000357143	0
Firmicutes;Finegoldia	0.0013986	0.000438982	0.00379156	0.000483247	0.000170068	0	0.000236016	0	0	0	0	0.00312073	0	0.000212404	0.00073692	0.000453309	0	0	8.07e-05	0	0.000633062	0	0.000103804	5.64e-05	0	0	0	0.000144907	0	0	0	0	0.00110681	0	0	0	0.00113729	0	0	0.000720851	0	0	0	0.000396354	0.000302618	0	0	0	0
Firmicutes;Incertae Sedis XI	0.0003996	0.0399473	0.000388878	0.00161082	0.00136054	0	0.000944064	0	0.000903478	0	0	0	0	0.000212404	0.00171948	0.000755515	0	0	0.0016146	0	0.00146396	4.49e-05	0	5.64e-05	0	0.000241896	0	0	0	0	0	0	0.00110681	0	0.000247647	0	0.00666125	0.000856793	0	0.198114	0	0	0	0.000396354	0.00378272	0.00510949	0	0	0.000124177
Firmicutes;Parvimonas	0	0.0248025	0.000583317	0.00467139	0.106973	0.0249315	0.0306821	0.000727008	0.0182201	0.00175377	0.0213713	0	0.00595485	0.0244265	0.167035	0.131309	0.00427884	0.00252154	0.450553	0.0133311	0.0601409	0.00951825	0.0093943	0.00609446	0.0184074	0.00798258	0.0120079	0.00188379	0.00674764	0.00408744	0.0172121	0.0125174	0.0224128	0.00950349	0.0173353	0.0398829	0.0773355	0.0231334	0.0186483	0.019463	0.0043865	0.0110051	0.00707082	0.0653983	0.00574973	0.0973236	0.0165363	0.00178571	0.0106792
Firmicutes;Peptoniphilus	0.0003996	0.0524583	0.000194439	0.00225516	0.00323129	0.00191781	0.00236016	0.000848176	0.0096371	0	0.00457957	0.00273064	0.00027697	0.00361087	0.0110538	0.00770626	0.00196113	0.000420256	4.04e-05	0.000333278	0.0188336	0.000942846	0.000155707	0.00457085	0	0	0.00146184	0.000144907	0.000674764	0.00142172	0.00387879	0.0222531	0.0154953	0.000581846	0.0183259	0.000365898	0.00812348	0.00195838	0.00158709	0.00931099	0.000243694	0.000183419	0.000811406	0.00554895	0.00544712	0.00425791	0.00212291	0.00142857	0.00260772
Firmicutes;Moryella	0	0.00219491	0	0	0	0	0	0	0.00286102	0	0	0	0	0	0	0.000302206	0.000178285	0	4.04e-05	0	0.000118699	0	0	0	0.00960384	0	0	0	0	0	0	0	0.00110681	0	0	0	0.0118603	0	0	0.000420496	0.000365542	0	0	0	0.00151309	0	0	0	0.000745064
Firmicutes;Lachnospiraceae(bvab1)	0	0.232002	0	0.363885	0.00782313	0.631233	0	0.000727008	0.58184	0	0.61468	0.221962	0	0.0471538	0.00073692	0.000302206	0.686397	0.000210128	0.0378219	0.000166639	0.369194	0.639968	0.130586	0.000169291	0.605042	0.000241896	0.00135742	0.634836	0.386415	0.0458504	0	0.0199351	0.0921417	0.000193949	0.000990589	0.347237	0.10528	0.0106487	0.336728	0	0.708054	0.362619	0.413238	0.07174	0.0124073	0.508151	0.675419	0	0.468521
Firmicutes;Clostridiales	0.000599401	0.0250219	9.72e-05	0.0476804	0.0115646	0.0350685	0.00330423	0.00193869	0.0555639	0.00140302	0.0287495	0.0202848	0.00180031	0.00722175	0.0135102	0.00740405	0.0404707	0.00252154	0.0161056	0.00716547	0.0255599	0.0343465	0.0157264	0.00885954	0.00920368	0.00338655	0.00459434	0.0412984	0.0382366	0.00444286	0.0133333	0.0309071	0.0154953	0.0128006	0.00842001	0.00933041	0.00422421	0.00257038	0.0284354	0.0245089	0.0437431	0.0278797	0.042309	0.00832342	0.0068089	0.0273723	0.00849162	0.00047619	0.0171365
Firmicutes;Peptostreptococcus	0	0.00109745	0.00155551	0.000161082	0.00153061	0	0.00118008	0.219193	0.00361391	0	0	0	0	0.00106202	0.00393024	0	0	0.000210128	0.0109793	0	7.91e-05	0	0	0	0	0	0.00156625	0	0	0	0	0	0.000830105	0.000193949	0.000742942	0	0.00276198	0	0	0.000780921	0.000121847	0	0	0.000132118	0	0.000729927	0	0.00130952	0
Firmicutes;Ruminococcaceae(bvab2)	0	0.0094381	0.000194439	0.0054768	0.00340136	0.00931507	0.000944064	0	0.0174672	0.00116918	0.0119578	0.000975229	0.00332364	0.00743415	0.0112994	0.0200967	0.00142628	0.000630385	8.07e-05	0.00199967	0.00969376	0.0211018	0	0.0423227	0	0.0328979	0.00396784	0.00043472	0.0274404	0.0060423	0.04	0.136146	0.0301605	0.022692	0.0314512	0.000182949	0.000649878	0.00477356	0.00846449	0.00570673	0.000365542	0.0203595	0.00162281	0.000396354	0.00257225	0.00413625	0.00379888	0.00142857	0.0124177
Firmicutes;Anaeroglobus	0	0	0	0	0	0	0	0	0	0	0	0	0	0	0	0	0	0	0	0	0	0	0	0	0	0	0	0	0	0	0	0	0	0	0	0	0	0	0	0	0	0	0	0	0	0	0	0	0
Firmicutes;Dialister	0.0151848	0.190737	0.00408322	0.0133698	0.0406463	0.020274	0.00401227	0.000848176	0.00271044	0.00666433	0.0357461	0.0156037	0.00498546	0.0375956	0.0154753	0.00831067	0.00267427	0.0424459	0.00197788	0.00199967	0.00676585	0.014008	0.00451549	0.0427741	0.00640256	0.0065312	0.00219275	0.0044921	0.00584795	0.0364315	0.0184242	0.0650595	0.207803	0.0256012	0.0359089	0.0340285	0.0939074	0.0301102	0.0140193	0.0352015	0.00657975	0.0106383	0.00753448	0.00396353	0.041156	0.0688564	0.026257	0.0877381	0.0332795
Firmicutes;Megasphaera	0.213187	0.217076	0.0179856	0.0771585	0.000170068	0.0512329	0.00212414	0	0.0134016	0.0678125	0.00559725	0.0866004	0.0398837	0.0193288	0.0628838	0.00256875	0.14655	0.181761	0.000766933	0.0454924	0.0159057	0.106946	0.165412	0.0129225	0.0628251	0.212143	0.137308	0.283002	0.143275	0.0382086	0.368485	0.0936486	0.129496	0.213538	0.0430906	0.032199	0.0804224	0.0531212	0.00145483	0.00750886	0.0302181	0.236977	0.0596963	0.0141366	0.0995612	0.0304136	0.0796648	0.0313095	0.100459
Firmicutes;Veillonellaceae	0.0107892	0.0206321	0.00145829	0.00515464	0.00595238	0.00383562	0.000944064	0.000121168	0.00135522	0.00795043	0.00407073	0.00994734	0.00387758	0.00446049	0.00786048	0.000755515	0.00766625	0.00840513	8.07e-05	0.0038327	0.00225528	0.00911417	0.010069	0.00411941	0.00040016	0.0123367	0.0102328	0.00739023	0.00854701	0.00462058	0.0162424	0.0103539	0.0204759	0.0195888	0.00445765	0.000731797	0.00129976	0.00575275	0.000925803	0.000600709	0.0023151	0.0155906	0.00312971	0.0014533	0.00574973	0.00875912	0.000893855	0.00440476	0.00509127
Firmicutes;Veillonella	0	0	0	0	0.0115646	0	0.000472032	0	0	0	0	0	0	0.00594732	0.00442152	0	0	0.0176508	0	0	0	0	0	0	0	0.000241896	0.000939751	0	0	0.000710858	0	0	0.00387382	0	0	0	0.00178717	0.0104039	0	0	0	0	0	0	0	0.000121655	0.000111732	0	0
Firmicutes;Bulleidia	0	0.000658472	9.72e-05	0	0	0	0.000236016	0.00375621	0.00015058	0	0.00012721	0	0.000138485	0.000212404	0.00098256	0.000151103	0	0	0.00480342	0.000666556	3.96e-05	4.49e-05	0	0	0.00040016	0	0	0	0	0	0.000484848	0.000618142	0.000553403	0.000193949	0	0.000182949	0.000974817	0.000856793	0	0.00120142	0.000243694	0	0	0.000924825	0.000453926	0.000243309	0.000670391	0.000119048	0.000248355
Firmicutes;Firmicutes	0.0013986	0.00592625	0.00223605	0.00515464	0.00680272	0.0123288	0.00165211	0.000727008	0.00572203	0.00666433	0.0073782	0.00780183	0.00373909	0.000849618	0.0024564	0.000755515	0.0130148	0	0.00326956	0.00199967	0.0138878	0.00817133	0.0116261	0.000733593	0.0040016	0.00532172	0.00365459	0.00768005	0.00539811	0.00355429	0.00193939	0.00309071	0.00221361	0.00290923	0.000742942	0.00292719	0	0.000367197	0.00476127	0.00216255	0.00572682	0.00825385	0.00591167	0.000792707	0.000151309	0.00377129	0.00212291	0.000119048	0.00173848
Fusobacteria;Sneathia	0.0167832	0.000658472	0.00243049	0.30364	0.252721	0.0123288	0.0224215	0.269357	0.0722783	0.0322694	0.0183183	0.207529	0.00692425	0.323917	0.161631	0.0049864	0.0124799	0.126917	0.292202	0.545409	0.0227111	0.0266691	5.19e-05	0.388917	0.139656	0.0585389	0.190561	0.00130416	0.0042735	0.333393	0.0846061	0.184361	0.243498	0.15962	0.523526	0.0634834	0.347035	0.177234	0.0939029	0.120742	0.0233947	0.0177916	0.0359337	0.0352755	0.0547738	0.0442822	0.00513966	0.208929	0.20452
Bacteria	0.000799201	0.0024144	0.00126385	0.00418814	0.00663265	0.00520548	0.0169932	0.00339271	0.00722783	0.0201099	0.00636051	0.00409596	0.00484697	0.00722175	0.0073692	0.00211544	0.00267427	0.00189115	0.0098894	0.00583236	0.00514363	0.0242895	0.0598433	0.00705378	0.00120048	0.032656	0.00522084	0.00304304	0.00584795	0.00426515	0.00339394	0.00618142	0.00996126	0.0764158	0.00842001	0.061288	0.0203087	0.00257038	0.0068774	0.00216255	0.00353357	0.00311812	0.00498435	0.00383142	0.00983507	0.00425791	0.0024581	0.00142857	0.0027319
Proteobacteria;Sutterella	0	0	0	0	0	0	0	0.000121168	0	0	0	0	0	0	0.00024564	0	0	0	0	0	0	0	0	0	0	0	0	0	0	0	0	0	0	0	0	0	0	0	0	0	0	0	0	0	0	0.00255475	0	0	0
Proteobacteria;Escherichia/Shigella	0	0	0.00330546	0	0	0	0	0	0	0	0	0	0	0	0	0	0	0	0	0	0	0	0	0	0.00040016	0	0	0	0	0	0	0	0	0	0	0	0	0.000122399	0	0	0	0	0	0	0.0285974	0	0.000111732	0.0515476	0
Proteobacteria;Enterobacteriaceae	0	0	0.000972195	0	0	0	0	0	0	0	0	0	0	0	0	0	0	0	0	0	0	0	0	0	0	0	0	0	0	0	0	0	0	0	0	0	0.000324939	0	0	0	0	0	0	0	0.00983507	0	0	0.00273809	0
Proteobacteria;Serratia	0	0	0	0	0	0	0	0	0	0	0	0	0	0	0	0	0	0	0	0	0	0	0	0	0	0	0	0	0	0	0	0	0	0	0	0	0.000487409	0	0	0	0	0	0	0.000132118	0	0	0.000558659	0.00047619	0
Proteobacteria;Acinetobacter	0	0	0	0	0	0	0	0.000121168	0	0	0	0	0	0	0	0	0	0	0	0	0	0	0	0	0	0	0	0	0	0	0	0	0	0	0	0	0.000324939	0	0	0	0	0	0	0.000396354	0.000151309	0	0.000558659	0	0
Proteobacteria;Stenotrophomonas	0	0	0	0	0	0	0	0	0	0	0	0	0	0	0	0	0	0	0	0	0	0	0	0	0.00080032	0	0	0	0	0	0	0	0	0	0	0	0.000487409	0	0	0	0.000121847	0.00146735	0	0.000132118	0	0	0.000111732	0	0
Proteobacteria;Proteobacteria	0	0	0	0	0	0	0	0	0	0	0	0	0	0	0	0.208976	0	0	0	0	0	0	0	0	0	0	0	0	0	0	0	0	0	0	0	0	0	0	0	0	0	0	0	0	0	0	0	0	0
Tenericutes;Mycoplasma	0	0.000658472	9.72e-05	0	0.00357143	0	0.0200614	0.00145402	0	0	0.00114489	0.00916715	0	0	0.00221076	0.00151103	0.000534855	0	0.030314	0.000833194	0.00395664	8.98e-05	0.00166087	0.0233057	0	0.000241896	0	0	0	0	0.00121212	0.0118992	0.00221361	0	0.000495295	0.000548847	0.00519903	0	0.000661288	0.015258	0.000121847	0.000183419	0.000463661	0.0109658	0.0267817	0	0.00189944	0.0245238	0
Tenericutes;Ureaplasma	0	0	0.00515264	0	0	0	0	0.000121168	0	0.000116918	0	0.000585138	0	0	0.00024564	0.000755515	0	0.00189115	0	0	3.96e-05	0	0.000415218	0	0	0	0	0	0	0	0	0	0	0	0	0	0	0.000122399	0	0	0	0.000733676	0.000115915	0	0	0	0	0.000357143	0
TM7;incertae_sedis	0	0	0	0	0	0	0	0	0	0	0	0	0	0	0	0	0	0	0	0	0	0	0	0	0	0	0	0	0	0	0	0	0	0	0	0	0.000324939	0	0	0	0	0	0	0	0.0463005	0	0	0.000119048	0
[truncated: 63 more columns]
